# Supplementary material for: N-(2,3,4-Trifluoro­phen­yl)morpholine-4-carboxamide
Source: Acta Crystallogr Sect E Struct Rep Online. 2011 Dec 3;68(Pt 1):o13. doi: 10.1107/S1600536811051300 (PMC3254354; doi:10.1107/S1600536811051300)
Supplement: Supplementary file 1 [file e-68-00o13-sup1.cif]

##############################################################################
#                                                                            #
# This CIF contains the data in a paper accepted for publication in          #
# Acta Crystallographica Section E. It conforms to the requirements of       #
# Notes for Authors for Acta Crystallographica Section E, and has been       #
# peer reviewed under the auspices of the IUCr Commission on Journals.       #
#                                                                            #
# Full details of the Crystallographic Information File format               #
# are given in the paper "The Crystallographic Information File (CIF):       #
# a New Standard Archive File for Crystallography" by S. R. Hall, F. H.      #
# Allen and I. D. Brown [Acta Cryst. (1991), A47, 655-685].                  #
#                                                                            #
# The current version of the core CIF dictionary is obtainable from          #
# ftp://ftp.iucr.org/pub/cif_core.dic.                                       #
#                                                                            #
# Software is freely available for graphical display of the structure(s)     #
# in this CIF. For information consult the CIF software page                 #
# http://www.iucr.org/resources/cif/software.                                #
#                                                                            #
# This file may be used for bona fide research purposes within the           #
# scientific community so long as proper attribution is given to the journal # 
# article from which it was obtained.                                        #
#                                                                            #
##############################################################################
data_global
_audit_creation_method     ?
_journal_date_recd_electronic     2011-11-19
_journal_date_accepted     2011-11-29
_journal_name_full     'Acta Crystallographica, Section E'
_journal_year     2012
_journal_volume     68
_journal_issue      1
_journal_page_first     o13
_journal_page_last     o13
_journal_paper_category     QO
_journal_paper_doi     10.1107/S1600536811051300
_journal_coeditor_code     LH5385
_publ_contact_author_name     'Professor Y. Wu'
_publ_contact_author_address
;
Key Laboratory of Drug Targeting of Education Ministry
West China School of Pharmacy
Sichuan University, No. 17, Block 3, Southern Renmin Road,
Chengdu 610041
People's Republic of China
;
_publ_contact_author_email     wyong@scu.edu.cn
_publ_contact_author_fax     '86-28-85503666'
_publ_contact_author_phone     '86-28-85503666'
_publ_section_title
;
<i>N</i>-(2,3,4-Trifluorophenyl)morpholine-4-carboxamide
;
loop_
    _publ_author_name
    _publ_author_address
    'Jie, Li'
;
    Key Laboratory of Drug Targeting of the Education Ministry
    West China School of Pharmacy
    Sichuan University
    Chengdu 610041
    People's Republic of China
;
    'Shuchen, Pei'
;
    Key Laboratory of Drug Targeting of the Education Ministry
    West China School of Pharmacy
    Sichuan University
    Chengdu 610041
    People's Republic of China
;
    'Li, Hai'
;
    Key Laboratory of Drug Targeting of the Education Ministry
    West China School of Pharmacy
    Sichuan University
    Chengdu 610041
    People's Republic of China
;
    'Yong, Wu'
;
    Key Laboratory of Drug Targeting of the Education Ministry
    West China School of Pharmacy
    Sichuan University
    Chengdu 610041
    People's Republic of China
;
data_I
_audit_creation_method     SHELXL97
_chemical_name_systematic
;
<i>N</i>-(2,3,4-Trifluorophenyl)morpholine-4-carboxamide
;
_chemical_formula_moiety     'C11 H11 F3 N2 O2'
_chemical_formula_sum     'C11 H11 F3 N2 O2'
_chemical_formula_iupac     'C11 H11 F3 N2 O2'
_chemical_formula_weight     260.22
_chemical_melting_point     ?
_space_group_crystal_system     monoclinic
_space_group_name_H-M_alt     'P 21/c'
_space_group_name_Hall     '-P 2ybc'
loop_
    _space_group_symop_id
    _space_group_symop_operation_xyz
    1 'x, y, z'
    2 '-x, y+1/2, -z+1/2'
    3 '-x, -y, -z'
    4 'x, -y-1/2, z-1/2'
_cell_length_a     7.8515(4)
_cell_length_b     17.8264(6)
_cell_length_c     8.6872(4)
_cell_angle_alpha     90.00
_cell_angle_beta     109.790(5)
_cell_angle_gamma     90.00
_cell_volume     1144.09(8)
_cell_formula_units_Z     4
_cell_measurement_reflns_used     1772
_cell_measurement_theta_min     2.9787
_cell_measurement_theta_max     29.1182
_cell_measurement_temperature     293(2)
_exptl_crystal_description     block
_exptl_crystal_colour     colorless
_exptl_crystal_size_max     0.40
_exptl_crystal_size_mid     0.35
_exptl_crystal_size_min     0.30
_exptl_crystal_density_diffrn     1.511
_exptl_crystal_density_meas     ?
_exptl_crystal_density_method     'not measured'
_exptl_crystal_F_000     536
_exptl_absorpt_coefficient_mu     0.137
_exptl_absorpt_correction_type     multi-scan
_exptl_absorpt_process_details
;
(CrysAlis PRO; Agilent, 2011)
;
_exptl_absorpt_correction_T_min     0.99350
_exptl_absorpt_correction_T_max     1.00000
_exptl_special_details     ?
_diffrn_ambient_temperature     293.15
_diffrn_radiation_type     'Mo K\a'
_diffrn_radiation_wavelength     0.7107
_diffrn_radiation_monochromator     graphite
_diffrn_measurement_device_type     'Agilent Xcalibur Eos'
_diffrn_measurement_method     '\w scans'
_diffrn_detector_area_resol_mean     16.0874
_diffrn_reflns_number     4250
_diffrn_reflns_av_R_equivalents     0.0161
_diffrn_reflns_theta_min     2.98
_diffrn_reflns_theta_max     24.99
_diffrn_reflns_theta_full     24.99
_diffrn_measured_fraction_theta_max     0.999
_diffrn_measured_fraction_theta_full     0.999
_diffrn_reflns_limit_h_min     -7
_diffrn_reflns_limit_h_max     9
_diffrn_reflns_limit_k_min     -13
_diffrn_reflns_limit_k_max     21
_diffrn_reflns_limit_l_min     -10
_diffrn_reflns_limit_l_max     7
_diffrn_standards_number     ?
_diffrn_standards_interval_count     ?
_diffrn_standards_interval_time     ?
_diffrn_standards_decay_%     ?
_refine_special_details
;
Refinement of <i>F</i>^2^ against ALL reflections. The weighted <i>R</i>-factor
<i>wR</i> and goodness of fit <i>S</i> are based on <i>F</i>^2^, conventional
<i>R</i>-factors <i>R</i> are based on <i>F</i>, with <i>F</i> set to zero for
negative <i>F</i>^2^. The threshold expression of <i>F</i>^2^ >
\s(<i>F</i>^2^) is used only for calculating <i>R</i>-factors(gt) <i>etc</i>.
and is not relevant to the choice of reflections for refinement.
<i>R</i>-factors based on <i>F</i>^2^ are statistically about twice as large
as those based on <i>F</i>, and <i>R</i>- factors based on ALL data will be
even larger.
;
_reflns_number_total     2009
_reflns_number_gt     1587
_reflns_threshold_expression     I>2\s(I)
_refine_ls_structure_factor_coef     Fsqd
_refine_ls_matrix_type     full
_refine_ls_R_factor_all     0.0552
_refine_ls_R_factor_gt     0.0409
_refine_ls_wR_factor_gt     0.0925
_refine_ls_wR_factor_ref     0.1029
_refine_ls_goodness_of_fit_ref     1.071
_refine_ls_restrained_S_all     1.071
_refine_ls_number_reflns     2009
_refine_ls_number_parameters     167
_refine_ls_number_restraints     0
_refine_ls_hydrogen_treatment     mixed
_refine_ls_weighting_scheme     calc
_refine_ls_weighting_details
         'calc w=1/[\s^2^(Fo^2^)+(0.0440P)^2^+0.1807P] where P=(Fo^2^+2Fc^2^)/3'
_atom_sites_solution_hydrogens     geom
_atom_sites_solution_primary     direct
_atom_sites_solution_secondary     difmap
_refine_ls_shift/su_max     0.000
_refine_ls_shift/su_mean     0.000
_refine_diff_density_max     0.154
_refine_diff_density_min     -0.232
_refine_ls_extinction_method     none
_refine_ls_extinction_coef     ?
loop_
    _atom_type_symbol
    _atom_type_description
    _atom_type_scat_dispersion_real
    _atom_type_scat_dispersion_imag
    _atom_type_scat_source
    'C' 'C' 0.0033 0.0016
                         'International Tables Vol C Tables 4.2.6.8 and 6.1.1.4'
    'H' 'H' 0.0000 0.0000
                         'International Tables Vol C Tables 4.2.6.8 and 6.1.1.4'
    'F' 'F' 0.0171 0.0103
                         'International Tables Vol C Tables 4.2.6.8 and 6.1.1.4'
    'N' 'N' 0.0061 0.0033
                         'International Tables Vol C Tables 4.2.6.8 and 6.1.1.4'
    'O' 'O' 0.0106 0.0060
                         'International Tables Vol C Tables 4.2.6.8 and 6.1.1.4'
_computing_data_collection
;
CrysAlis PRO (Agilent, 2011)
;
_computing_cell_refinement
;
CrysAlis PRO (Agilent, 2011)
;
_computing_data_reduction
;
CrysAlis PRO (Agilent, 2011)
;
_computing_structure_solution
;
SHELXS97 (Sheldrick, 2008)
;
_computing_structure_refinement
;
SHELXL97 (Sheldrick, 2008)
;
_computing_molecular_graphics
;
OLEX2 (Dolomanov <i>et al.</i>, 2009) and PLATON (Spek, 2009)
;
_computing_publication_material
;
OLEX2 (Dolomanov <i>et al.</i>, 2009)
;
loop_
    _atom_site_type_symbol
    _atom_site_label
    _atom_site_fract_x
    _atom_site_fract_y
    _atom_site_fract_z
    _atom_site_U_iso_or_equiv
    _atom_site_adp_type
    _atom_site_calc_flag
    _atom_site_refinement_flags
    _atom_site_occupancy
    _atom_site_symmetry_multiplicity
    _atom_site_disorder_assembly
    _atom_site_disorder_group
    F F1 0.88764(17) 0.67437(6) 0.52547(15) 0.0574(4) Uani d . 1 1 . .
    F F2 1.12312(17) 0.76456(7) 0.45200(16) 0.0681(4) Uani d . 1 1 . .
    F F3 1.11974(18) 0.91342(7) 0.50200(18) 0.0764(4) Uani d . 1 1 . .
    O O1 0.2304(2) 0.51651(8) 0.66738(18) 0.0617(4) Uani d . 1 1 . .
    O O2 0.50780(18) 0.68346(7) 0.37155(14) 0.0427(4) Uani d . 1 1 . .
    N N1 0.6148(2) 0.73140(8) 0.63043(18) 0.0384(4) Uani d . 1 1 . .
    N N2 0.4106(2) 0.63276(8) 0.56564(16) 0.0370(4) Uani d . 1 1 . .
    C C1 0.8741(3) 0.74877(10) 0.5421(2) 0.0380(4) Uani d . 1 1 . .
    C C2 0.9976(3) 0.79446(11) 0.5078(2) 0.0434(5) Uani d . 1 1 . .
    C C3 0.9947(3) 0.87006(11) 0.5337(2) 0.0469(5) Uani d . 1 1 . .
    C C4 0.8722(3) 0.90070(11) 0.5949(2) 0.0471(5) Uani d . 1 1 . .
    H H4 0.8739 0.9519 0.6159 0.057 Uiso calc R 1 1 . .
    C C5 0.7451(3) 0.85485(10) 0.6255(2) 0.0397(5) Uani d . 1 1 . .
    H H5 0.6604 0.8757 0.6662 0.048 Uiso calc R 1 1 . .
    C C6 0.7420(2) 0.77841(9) 0.59651(19) 0.0331(4) Uani d . 1 1 . .
    C C7 0.5081(2) 0.68272(9) 0.5135(2) 0.0328(4) Uani d . 1 1 . .
    C C8 0.2658(3) 0.59059(10) 0.4469(2) 0.0422(5) Uani d . 1 1 . .
    H H8A 0.2909 0.5865 0.3452 0.051 Uiso calc R 1 1 . .
    H H8B 0.1523 0.6173 0.4244 0.051 Uiso calc R 1 1 . .
    C C9 0.2489(3) 0.51341(11) 0.5100(3) 0.0546(6) Uani d . 1 1 . .
    H H9A 0.1442 0.4885 0.4342 0.065 Uiso calc R 1 1 . .
    H H9B 0.3553 0.4842 0.5165 0.065 Uiso calc R 1 1 . .
    C C10 0.3837(3) 0.55182(12) 0.7792(2) 0.0587(6) Uani d . 1 1 . .
    H H10A 0.4916 0.5240 0.7841 0.070 Uiso calc R 1 1 . .
    H H10B 0.3735 0.5512 0.8874 0.070 Uiso calc R 1 1 . .
    C C11 0.4023(3) 0.63175(11) 0.7304(2) 0.0484(5) Uani d . 1 1 . .
    H H11A 0.2996 0.6610 0.7340 0.058 Uiso calc R 1 1 . .
    H H11B 0.5115 0.6538 0.8063 0.058 Uiso calc R 1 1 . .
    H H1 0.576(3) 0.7459(10) 0.705(2) 0.039(5) Uiso d . 1 1 . .
loop_
    _atom_site_aniso_label
    _atom_site_aniso_U_11
    _atom_site_aniso_U_22
    _atom_site_aniso_U_33
    _atom_site_aniso_U_12
    _atom_site_aniso_U_13
    _atom_site_aniso_U_23
    F1 0.0633(8) 0.0337(6) 0.0872(9) 0.0021(5) 0.0412(7) -0.0068(6)
    F2 0.0613(8) 0.0643(8) 0.1001(10) 0.0016(6) 0.0552(8) -0.0071(7)
    F3 0.0789(10) 0.0583(8) 0.1138(11) -0.0191(7) 0.0613(9) 0.0059(7)
    O1 0.0655(10) 0.0587(10) 0.0722(10) -0.0197(8) 0.0380(9) 0.0057(8)
    O2 0.0571(9) 0.0439(8) 0.0345(7) -0.0081(6) 0.0253(6) -0.0018(5)
    N1 0.0493(10) 0.0379(9) 0.0361(8) -0.0088(7) 0.0252(8) -0.0071(7)
    N2 0.0437(9) 0.0384(8) 0.0333(8) -0.0090(7) 0.0188(7) 0.0005(6)
    C1 0.0448(11) 0.0291(9) 0.0438(10) 0.0012(8) 0.0199(9) -0.0017(8)
    C2 0.0428(11) 0.0460(12) 0.0497(11) 0.0019(9) 0.0266(9) -0.0013(9)
    C3 0.0494(12) 0.0427(11) 0.0549(12) -0.0112(10) 0.0259(10) 0.0050(9)
    C4 0.0572(13) 0.0308(10) 0.0576(12) -0.0045(9) 0.0252(11) -0.0012(9)
    C5 0.0449(11) 0.0349(10) 0.0435(10) 0.0010(9) 0.0206(9) -0.0045(8)
    C6 0.0398(10) 0.0326(9) 0.0294(8) -0.0031(8) 0.0150(8) -0.0008(7)
    C7 0.0379(10) 0.0300(9) 0.0338(9) 0.0033(8) 0.0165(8) 0.0014(7)
    C8 0.0408(11) 0.0433(11) 0.0449(11) -0.0065(9) 0.0177(9) -0.0050(9)
    C9 0.0563(14) 0.0431(12) 0.0725(14) -0.0106(10) 0.0326(12) -0.0082(10)
    C10 0.0637(15) 0.0638(14) 0.0549(13) -0.0065(12) 0.0283(12) 0.0179(11)
    C11 0.0588(13) 0.0536(12) 0.0389(10) -0.0124(10) 0.0247(9) 0.0023(9)
_geom_special_details
;
All e.s.d.'s (except the e.s.d. in the dihedral angle between two l.s. planes)
are estimated using the full covariance matrix. The cell e.s.d.'s are taken
into account individually in the estimation of e.s.d.'s in distances, angles
and torsion angles; correlations between e.s.d.'s in cell parameters are only
used when they are defined by crystal symmetry. An approximate (isotropic)
treatment of cell e.s.d.'s is used for estimating e.s.d.'s involving l.s.
planes.
;
loop_
    _geom_bond_atom_site_label_1
    _geom_bond_atom_site_label_2
    _geom_bond_site_symmetry_2
    _geom_bond_distance
    _geom_bond_publ_flag
    F1 C1 . 1.342(2) ?
    F2 C2 . 1.347(2) ?
    F3 C3 . 1.349(2) ?
    O1 C9 . 1.424(2) ?
    O1 C10 . 1.413(3) ?
    O2 C7 . 1.232(2) ?
    N1 C6 . 1.409(2) ?
    N1 C7 . 1.383(2) ?
    N1 H1 . 0.843(18) ?
    N2 C7 . 1.349(2) ?
    N2 C8 . 1.459(2) ?
    N2 C11 . 1.455(2) ?
    C1 C2 . 1.374(3) ?
    C1 C6 . 1.382(2) ?
    C2 C3 . 1.368(3) ?
    C3 C4 . 1.361(3) ?
    C4 H4 . 0.9300 ?
    C4 C5 . 1.383(3) ?
    C5 H5 . 0.9300 ?
    C5 C6 . 1.384(2) ?
    C8 H8A . 0.9700 ?
    C8 H8B . 0.9700 ?
    C8 C9 . 1.504(3) ?
    C9 H9A . 0.9700 ?
    C9 H9B . 0.9700 ?
    C10 H10A . 0.9700 ?
    C10 H10B . 0.9700 ?
    C10 C11 . 1.508(3) ?
    C11 H11A . 0.9700 ?
    C11 H11B . 0.9700 ?
loop_
    _geom_angle_atom_site_label_1
    _geom_angle_atom_site_label_2
    _geom_angle_atom_site_label_3
    _geom_angle_site_symmetry_1
    _geom_angle_site_symmetry_3
    _geom_angle
    _geom_angle_publ_flag
    C10 O1 C9 . . 109.68(15) ?
    C6 N1 H1 . . 116.2(13) ?
    C7 N1 C6 . . 121.05(14) ?
    C7 N1 H1 . . 118.2(13) ?
    C7 N2 C8 . . 119.83(14) ?
    C7 N2 C11 . . 123.95(15) ?
    C11 N2 C8 . . 113.93(15) ?
    F1 C1 C2 . . 118.37(17) ?
    F1 C1 C6 . . 120.70(16) ?
    C2 C1 C6 . . 120.91(17) ?
    F2 C2 C1 . . 119.96(17) ?
    F2 C2 C3 . . 120.24(18) ?
    C3 C2 C1 . . 119.78(18) ?
    F3 C3 C2 . . 118.52(18) ?
    F3 C3 C4 . . 120.61(18) ?
    C4 C3 C2 . . 120.83(18) ?
    C3 C4 H4 . . 120.4 ?
    C3 C4 C5 . . 119.28(18) ?
    C5 C4 H4 . . 120.4 ?
    C4 C5 H5 . . 119.5 ?
    C4 C5 C6 . . 121.08(18) ?
    C6 C5 H5 . . 119.5 ?
    C1 C6 N1 . . 120.74(15) ?
    C1 C6 C5 . . 117.99(17) ?
    C5 C6 N1 . . 121.17(16) ?
    O2 C7 N1 . . 121.59(16) ?
    O2 C7 N2 . . 122.31(16) ?
    N2 C7 N1 . . 116.05(15) ?
    N2 C8 H8A . . 109.5 ?
    N2 C8 H8B . . 109.5 ?
    N2 C8 C9 . . 110.94(15) ?
    H8A C8 H8B . . 108.0 ?
    C9 C8 H8A . . 109.5 ?
    C9 C8 H8B . . 109.5 ?
    O1 C9 C8 . . 111.42(17) ?
    O1 C9 H9A . . 109.3 ?
    O1 C9 H9B . . 109.3 ?
    C8 C9 H9A . . 109.3 ?
    C8 C9 H9B . . 109.3 ?
    H9A C9 H9B . . 108.0 ?
    O1 C10 H10A . . 109.3 ?
    O1 C10 H10B . . 109.3 ?
    O1 C10 C11 . . 111.65(17) ?
    H10A C10 H10B . . 108.0 ?
    C11 C10 H10A . . 109.3 ?
    C11 C10 H10B . . 109.3 ?
    N2 C11 C10 . . 109.20(16) ?
    N2 C11 H11A . . 109.8 ?
    N2 C11 H11B . . 109.8 ?
    C10 C11 H11A . . 109.8 ?
    C10 C11 H11B . . 109.8 ?
    H11A C11 H11B . . 108.3 ?
loop_
    _geom_hbond_atom_site_label_D
    _geom_hbond_atom_site_label_H
    _geom_hbond_atom_site_label_A
    _geom_hbond_site_symmetry_A
    _geom_hbond_distance_DH
    _geom_hbond_distance_HA
    _geom_hbond_distance_DA
    _geom_hbond_angle_DHA
    N1 H1 O2 4_576 0.843(18) 2.120(19) 2.9306(19) 161.2(17)
