# Supplementary material for: N-(2,3,4-Trifluoro­phen­yl)morpholine-4-carboxamide
Source: Acta Crystallogr Sect E Struct Rep Online. 2011 Dec 3;68(Pt 1):o13. doi: 10.1107/S1600536811051300 (PMC3254354; doi:10.1107/S1600536811051300)
Supplement: Supplementary file 2 [file e-68-00o13-Isup2.hkl]

# 
# h,k,l, Fc-squared, Fo-squared, sigma(Fo-squared) and status flag 
# 
data_I

_shelx_title ' N-(2,3,4-trifluorophenyl)morpholine-4-carboxamide  in P21/c 14' 
_shelx_refln_list_code          4 
_shelx_F_calc_maximum      158.00 
_exptl_crystal_F_000       536.00 
_reflns_d_resolution_high  0.8410 
 
loop_ 
 _symmetry_equiv_pos_as_xyz 
 'x, y, z' 
 '-x, y+1/2, -z+1/2' 
 '-x, -y, -z' 
 'x, -y-1/2, z-1/2' 
 
_cell_length_a     7.8515 
_cell_length_b    17.8264 
_cell_length_c     8.6872 
_cell_angle_alpha  90.000 
_cell_angle_beta  109.790 
_cell_angle_gamma  90.000 
 
_shelx_F_squared_multiplier     1.000 
 
loop_ 
 _refln_index_h 
 _refln_index_k 
 _refln_index_l 
 _refln_F_squared_calc 
 _refln_F_squared_meas 
 _refln_F_squared_sigma 
 _refln_observed_status 
   2   0   0       75.76       84.04      2.68 o 
   3   0   0     1954.64     1867.53     15.51 o 
   4   0   0      150.25      147.95      7.46 o 
   5   0   0      197.29      186.61     11.42 o 
   6   0   0      237.01      222.39      9.74 o 
   7   0   0      152.26      149.30     12.74 o 
   8   0   0      994.23     1018.67     36.46 o 
   1   1   0      579.57      569.81      3.40 o 
   2   1   0      153.49      151.47      2.24 o 
   3   1   0       59.09       63.86      2.24 o 
   4   1   0       55.51       57.33      3.24 o 
   5   1   0       43.90       47.01      2.88 o 
   6   1   0       14.44       17.81      2.47 o 
   7   1   0        3.43        6.57      1.90 o 
   8   1   0       11.20       22.59      4.73 o 
   1   2   0       59.17       51.66      1.27 o 
   2   2   0     5242.90     4766.24     16.65 o 
   3   2   0      335.35      325.43      5.12 o 
   4   2   0      243.61      238.75      8.03 o 
   5   2   0      268.05      264.83      7.90 o 
   6   2   0      102.02      102.80      5.51 o 
   7   2   0       27.32       27.23      3.67 o 
   8   2   0       96.59      103.03      6.61 o 
   1   3   0     7622.65     6625.86     20.27 o 
   2   3   0     2488.35     2348.46     10.74 o 
   3   3   0      218.99      219.22      4.78 o 
   4   3   0      114.93      106.38      4.53 o 
   5   3   0       95.91       90.33      5.67 o 
   6   3   0       21.02       20.02      2.44 o 
   7   3   0      161.33      161.43      7.56 o 
   8   3   0       21.13       25.49      3.37 o 
   0   4   0        7.09        5.86      0.93 o 
   1   4   0      189.36      193.62      3.21 o 
   2   4   0     1446.19     1404.93      9.39 o 
   3   4   0      101.49      113.01      4.99 o 
   4   4   0        0.72        1.33      1.45 o 
   5   4   0        2.31        5.19      1.52 o 
   6   4   0        2.37        2.67      1.38 o 
   7   4   0       41.29       40.88      3.94 o 
   8   4   0       14.51       15.60      2.80 o 
   1   5   0     1101.01     1049.39      9.04 o 
   2   5   0     2921.60     2786.81     16.05 o 
   3   5   0      154.23      174.76      6.33 o 
   4   5   0      147.32      178.86      7.30 o 
   5   5   0       11.53        9.38      2.27 o 
   6   5   0       81.51       83.53      6.08 o 
   7   5   0        0.90       -0.83      1.39 o 
   8   5   0       50.72       53.74      6.29 o 
   0   6   0        4.26        3.88      1.06 o 
   1   6   0     2257.20     2192.03     13.95 o 
   2   6   0      233.60      230.55      4.15 o 
   3   6   0       27.00       24.04      2.54 o 
   4   6   0     2514.73     2592.79     28.19 o 
   5   6   0        5.57        7.97      2.10 o 
   6   6   0       16.25       11.58      3.11 o 
   7   6   0      148.54      142.54     12.27 o 
   8   6   0        0.79        0.28      1.89 o 
   1   7   0        7.33        7.00      0.91 o 
   2   7   0      851.24      789.02     11.31 o 
   3   7   0      536.77      533.13     11.69 o 
   4   7   0       10.58       13.28      2.48 o 
   5   7   0        0.10        1.86      2.70 o 
   6   7   0      250.70      252.11     15.28 o 
   7   7   0        1.23        5.07      3.29 o 
   8   7   0        1.12       -0.92      1.76 o 
   0   8   0     1126.34     1245.85     17.83 o 
   1   8   0      164.57      160.40      4.22 o 
   2   8   0     1265.98     1240.45     13.25 o 
   3   8   0      201.47      186.51      7.18 o 
   4   8   0      141.03      152.86      7.26 o 
   5   8   0      489.64      468.44     13.77 o 
   6   8   0      276.11      279.03     11.71 o 
   7   8   0      135.44      155.02     13.05 o 
   8   8   0        2.69        0.91      1.61 o 
   1   9   0       24.03       20.51      1.64 o 
   2   9   0       52.22       54.28      3.69 o 
   3   9   0      139.59      122.39      6.02 o 
   4   9   0      211.31      221.75      8.86 o 
   5   9   0        6.06        6.50      2.10 o 
   6   9   0       26.16       25.66      5.30 o 
   7   9   0        0.55        4.68      2.61 o 
   0  10   0       40.80       44.30      3.87 o 
   1  10   0      111.64      107.90      4.93 o 
   2  10   0        6.65        4.50      1.27 o 
   3  10   0       84.92       81.13      5.05 o 
   4  10   0      636.78      632.79     15.26 o 
   5  10   0       99.36      101.09      6.64 o 
   6  10   0       39.23       33.79      4.15 o 
   7  10   0        0.08       -1.37      1.87 o 
   1  11   0      269.03      261.85      8.06 o 
   2  11   0        1.41        2.03      0.97 o 
   3  11   0       46.49       54.62      4.31 o 
   4  11   0      121.40      113.66      6.72 o 
   5  11   0       40.03       47.16      4.72 o 
   6  11   0        0.00        0.01      1.18 o 
   7  11   0       21.26       16.34      4.71 o 
   0  12   0      548.17      513.21     14.13 o 
   1  12   0      321.69      325.09      7.25 o 
   2  12   0      196.57      194.93      8.29 o 
   3  12   0      820.35      847.23     17.21 o 
   4  12   0      152.60      166.51      8.28 o 
   5  12   0      743.72      766.24     19.10 o 
   6  12   0       11.18       11.85      2.70 o 
   7  12   0        2.10       -0.03      2.92 o 
   1  13   0       27.98       30.88      2.81 o 
   2  13   0        9.23        9.77      1.76 o 
   3  13   0     1582.92     1635.01     28.31 o 
   4  13   0       40.72       46.96      4.60 o 
   5  13   0      176.66      182.35      9.59 o 
   6  13   0       12.80       16.52      3.23 o 
   0  14   0       85.42       91.77      6.51 o 
   1  14   0        5.62        4.00      0.94 o 
   2  14   0      234.14      224.40     11.09 o 
   3  14   0      765.50      820.35     17.96 o 
   4  14   0      160.64      168.69      8.72 o 
   5  14   0      248.14      246.57     15.74 o 
   6  14   0       65.57       71.83      6.55 o 
   1  15   0      131.38      140.19      5.33 o 
   2  15   0      304.99      306.78     10.66 o 
   3  15   0       32.18       31.45      5.57 o 
   4  15   0        0.67        1.88      1.28 o 
   5  15   0        0.07        0.91      1.74 o 
   6  15   0       28.97       28.63      4.31 o 
   0  16   0       52.19       61.59      5.77 o 
   1  16   0      119.08      133.39      5.37 o 
   2  16   0      462.23      446.95     12.02 o 
   3  16   0       16.47       18.42      2.97 o 
   4  16   0        0.30        0.07      1.34 o 
   5  16   0        0.12        1.24      1.67 o 
   1  17   0      161.41      157.87      6.01 o 
   2  17   0        9.90       10.02      1.78 o 
   3  17   0        0.67       -0.33      1.06 o 
   4  17   0        2.81        3.43      2.23 o 
   5  17   0       21.76       24.00      5.96 o 
   0  18   0       82.31       87.53     10.47 o 
   1  18   0        0.67        3.03      3.18 o 
   2  18   0       15.80        3.05      2.29 o 
   3  18   0        8.13        7.77      3.77 o 
   4  18   0        4.57       -1.38      3.00 o 
   1  19   0        0.29        3.58      2.65 o 
   2  19   0        7.45        1.07      3.25 o 
   3  19   0       21.50       27.47      6.20 o 
   0  20   0       41.05       50.92      8.65 o 
   1  20   0       27.04       20.03      5.67 o 
   2  20   0       22.35       23.68      5.92 o 
   1  21   0        0.98        6.37      3.81 o 
  -9   1   1       10.36       10.52      3.39 o 
  -8   1   1        0.00        0.47      1.52 o 
  -7   1   1      206.05      228.39      8.81 o 
  -6   1   1       23.39       23.51      2.32 o 
  -5   1   1       44.59       45.38      2.84 o 
  -4   1   1       95.61       88.74      3.46 o 
  -3   1   1       10.13       12.53      0.90 o 
  -2   1   1     2999.28     2711.54     11.05 o 
  -1   1   1       17.47       17.07      0.60 o 
   1   1   1    14059.56    11667.58     65.47 o 
   2   1   1       49.57       55.63      1.50 o 
   3   1   1      182.06      185.26      3.85 o 
   4   1   1      735.55      741.02     11.88 o 
   5   1   1       23.56       28.36      3.23 o 
   6   1   1      175.15      179.93      7.35 o 
   7   1   1        1.73       -0.71      1.99 o 
   8   1   1        0.73        0.85      1.62 o 
  -9   2   1        1.14        0.54      1.86 o 
  -8   2   1      152.09      138.59      7.50 o 
  -7   2   1        4.84        8.88      2.09 o 
  -6   2   1      261.07      260.65      8.58 o 
  -5   2   1        8.18        8.67      2.29 o 
  -4   2   1      506.61      530.46      8.42 o 
  -3   2   1     3081.94     2993.83     12.16 o 
  -2   2   1     4329.85     3928.39     28.70 o 
  -1   2   1     3680.09     3243.64     24.34 o 
   0   2   1       14.63       18.23      8.48 o 
   1   2   1       26.00       16.85      0.68 o 
   2   2   1      832.77      819.75      5.62 o 
   3   2   1      465.97      445.28      6.01 o 
   4   2   1      781.91      807.16     12.48 o 
   5   2   1      907.54      935.86     18.59 o 
   6   2   1        0.37        0.73      1.04 o 
   7   2   1       22.28       22.42      2.87 o 
   8   2   1       15.45       13.32      3.24 o 
  -8   3   1        0.16       -0.59      1.34 o 
  -7   3   1       93.20       93.76      5.72 o 
  -6   3   1       13.31       13.12      2.08 o 
  -5   3   1      343.15      350.32      8.96 o 
  -4   3   1     1119.54     1218.67     18.43 o 
  -3   3   1      989.20     1013.34     14.11 o 
  -2   3   1     2345.40     2226.39     17.26 o 
  -1   3   1     5043.84     4592.61     21.62 o 
   0   3   1        1.44        1.12      0.48 o 
   1   3   1     4047.65     3745.84     11.99 o 
   2   3   1     3703.70     3595.16     13.72 o 
   3   3   1     1507.71     1507.30     14.22 o 
   4   3   1      674.18      717.10     13.81 o 
   5   3   1      352.12      366.14      9.56 o 
   6   3   1       50.17       49.74      4.78 o 
   7   3   1       39.82       36.54      3.65 o 
   8   3   1       23.39       20.04      3.05 o 
  -8   4   1       26.46       31.68      6.21 o 
  -7   4   1       15.12       16.06      2.91 o 
  -6   4   1       87.09       91.53      6.32 o 
  -5   4   1       10.61       14.56      2.41 o 
  -4   4   1      507.55      584.95     18.36 o 
  -3   4   1      248.64      278.89      7.59 o 
  -2   4   1      330.55      325.51      4.79 o 
  -1   4   1     2766.03     2646.20     12.93 o 
   0   4   1      446.00      475.62      9.62 o 
   1   4   1        8.10       12.86      1.13 o 
   2   4   1      446.61      469.41      5.11 o 
   3   4   1       11.55       12.31      1.54 o 
   4   4   1      234.99      243.65      7.02 o 
   5   4   1        0.46        5.74      1.77 o 
   6   4   1       32.02       29.85      3.67 o 
   7   4   1       18.98       17.44      2.63 o 
   8   4   1        0.31       -1.17      1.76 o 
  -8   5   1       20.56       17.27      5.95 o 
  -7   5   1       87.62       72.50      6.23 o 
  -6   5   1       13.25       10.67      2.36 o 
  -5   5   1       74.33       74.92      7.50 o 
  -4   5   1      133.65      162.71      9.98 o 
  -3   5   1     6201.96     6034.67     31.66 o 
  -2   5   1      740.91      727.54      7.37 o 
  -1   5   1      273.69      259.62      3.55 o 
   0   5   1     4658.56     4470.23     33.50 o 
   1   5   1       49.43       49.43      1.86 o 
   2   5   1       26.42       27.15      1.42 o 
   3   5   1       44.53       37.17      2.50 o 
   4   5   1      132.45      152.50      5.63 o 
   5   5   1      623.08      651.04     12.96 o 
   6   5   1       44.64       41.72      3.64 o 
   7   5   1       66.80       58.34      5.69 o 
   8   5   1       36.44       39.43      5.90 o 
  -8   6   1       28.93       30.08      4.43 o 
  -7   6   1       52.20       52.49      5.32 o 
  -6   6   1       17.67       18.49      4.37 o 
  -5   6   1        7.45       10.07      3.51 o 
  -4   6   1      109.13      113.71      5.82 o 
  -3   6   1     2180.74     2265.71     24.12 o 
  -2   6   1      704.03      782.92      8.77 o 
  -1   6   1     1730.98     1741.93     19.87 o 
   0   6   1      388.37      389.61     10.55 o 
   1   6   1       40.15       38.33      1.74 o 
   2   6   1      124.19      133.11      3.63 o 
   3   6   1      817.13      832.35     22.34 o 
   4   6   1        1.85        0.32      0.88 o 
   5   6   1       56.29       55.18      3.86 o 
   6   6   1        9.60        9.40      1.87 o 
   7   6   1        1.48        3.68      2.06 o 
   8   6   1        0.39       -2.01      1.87 o 
  -8   7   1       29.62       24.88      5.02 o 
  -7   7   1        1.13        3.15      1.74 o 
  -6   7   1       12.17       13.47      3.75 o 
  -5   7   1       38.06       32.03      5.40 o 
  -4   7   1      676.75      689.44     14.55 o 
  -3   7   1      428.91      415.42      7.83 o 
  -2   7   1      771.24      788.85     11.88 o 
  -1   7   1     2647.85     2581.37     13.14 o 
   0   7   1     2831.71     2798.07     17.12 o 
   1   7   1       10.35        9.94      1.19 o 
   2   7   1      181.96      200.99      5.36 o 
   3   7   1       75.57       78.02      4.66 o 
   4   7   1       82.44       81.21      5.25 o 
   5   7   1       42.99       40.99      4.47 o 
   6   7   1      106.22      107.60     13.97 o 
   7   7   1       58.33       58.81      8.01 o 
  -8   8   1        6.37        6.37      2.18 o 
  -7   8   1       17.23       18.74      5.27 o 
  -6   8   1       70.32       75.59      8.65 o 
  -5   8   1       67.25       73.91      8.10 o 
  -4   8   1      161.36      168.95      7.35 o 
  -3   8   1      205.27      223.29      7.50 o 
  -2   8   1      242.02      244.05      6.52 o 
  -1   8   1      106.12      100.32      2.81 o 
   0   8   1      527.82      537.00      7.66 o 
   1   8   1      114.56      100.09      4.63 o 
   2   8   1       79.74       78.54      4.59 o 
   3   8   1       32.58       27.45      5.29 o 
   4   8   1       20.15       17.90      2.67 o 
   5   8   1       13.85       13.92      2.57 o 
   6   8   1        4.45        7.67      2.27 o 
   7   8   1        0.91        1.31      1.87 o 
  -8   9   1       44.17       49.10      5.76 o 
  -7   9   1       32.49       28.23      6.10 o 
  -6   9   1      291.10      281.44     17.00 o 
  -5   9   1      536.01      512.53     14.51 o 
  -4   9   1       39.62       36.46      3.51 o 
  -3   9   1      208.02      233.05      7.83 o 
  -2   9   1       23.97       21.02      1.64 o 
  -1   9   1      724.63      745.09     10.78 o 
   0   9   1     1062.11     1113.75     11.91 o 
   1   9   1     1277.83     1322.88     17.60 o 
   2   9   1     1537.01     1465.40     19.77 o 
   3   9   1      553.12      570.36     13.38 o 
   4   9   1        5.03        2.02      1.10 o 
   5   9   1       79.53       81.34     10.68 o 
   6   9   1       14.83       12.61      3.15 o 
   7   9   1        1.56       -0.59      1.58 o 
  -8  10   1       10.89       23.23      4.05 o 
  -7  10   1       10.03       11.37      3.58 o 
  -6  10   1        1.48       -0.26      2.04 o 
  -5  10   1       33.13       44.19      4.43 o 
  -4  10   1        3.62        5.18      1.65 o 
  -3  10   1      211.46      215.51      8.32 o 
  -2  10   1       48.00       51.43      2.59 o 
  -1  10   1     2165.39     2251.85     19.85 o 
   0  10   1      754.74      700.75     10.05 o 
   1  10   1       23.77       21.37      2.40 o 
   2  10   1      320.19      319.95      9.62 o 
   3  10   1        3.22        2.05      1.26 o 
   4  10   1       42.40       44.87      4.27 o 
   5  10   1      225.37      219.58      9.99 o 
   6  10   1       17.63       19.88      4.96 o 
   7  10   1       22.51       25.35      3.83 o 
  -7  11   1       12.38        9.83      3.47 o 
  -6  11   1        1.15       -2.62      2.55 o 
  -5  11   1      402.21      402.41     13.86 o 
  -4  11   1     1060.54     1053.28     19.44 o 
  -3  11   1       83.25       91.28      5.22 o 
  -2  11   1        7.97        5.51      0.94 o 
  -1  11   1       56.88       56.47      2.79 o 
   0  11   1     1394.92     1491.68     15.52 o 
   1  11   1      282.04      308.32      9.28 o 
   2  11   1       72.12       71.80     11.40 o 
   3  11   1       28.26       26.93      3.19 o 
   4  11   1      737.83      749.71     17.53 o 
   5  11   1      102.47       97.36      6.86 o 
   6  11   1        2.12       -0.08      1.81 o 
   7  11   1       26.23       23.42      4.02 o 
  -7  12   1        6.62       16.51      5.51 o 
  -6  12   1       49.81       42.94      7.34 o 
  -5  12   1       17.83       12.82      2.61 o 
  -4  12   1      266.14      291.46     10.49 o 
  -3  12   1        0.00        1.52      1.23 o 
  -2  12   1      575.23      534.33     14.28 o 
  -1  12   1       55.95       64.95      4.20 o 
   0  12   1      131.98      130.14      4.87 o 
   1  12   1      382.97      357.63     12.18 o 
   2  12   1      146.90      148.44      7.06 o 
   3  12   1        0.22        2.31      1.73 o 
   4  12   1      201.01      206.15     14.72 o 
   5  12   1       19.09       23.90      3.59 o 
   6  12   1        1.17        0.04      2.88 o 
  -7  13   1        3.12        1.65      3.82 o 
  -6  13   1        6.36        9.81      3.81 o 
  -5  13   1      305.48      328.70     12.41 o 
  -4  13   1       19.67       19.16      3.62 o 
  -3  13   1       65.63       70.37      4.95 o 
  -2  13   1        9.43       12.87      3.70 o 
  -1  13   1        1.56        2.49      0.80 o 
   0  13   1      185.80      196.88      6.19 o 
   1  13   1        1.02        0.88      0.64 o 
   2  13   1      132.01      144.16      7.25 o 
   3  13   1      736.16      718.91     46.25 o 
   4  13   1       14.83       11.51      3.25 o 
   5  13   1       40.48       40.57      4.63 o 
   6  13   1        6.84        7.63      5.10 o 
  -6  14   1        3.19        2.57      2.95 o 
  -5  14   1      163.19      162.95     13.95 o 
  -4  14   1        2.20        1.03      1.22 o 
  -3  14   1      568.41      590.37     14.40 o 
  -2  14   1       71.08       65.14      4.44 o 
  -1  14   1       24.69       26.01      2.18 o 
   0  14   1        5.46        8.02      1.81 o 
   1  14   1       11.61       14.08      1.71 o 
   2  14   1       26.76       27.03      3.32 o 
   3  14   1      693.98      705.02     17.26 o 
   4  14   1       17.92       17.50      3.04 o 
   5  14   1       65.04       69.12     13.38 o 
   6  14   1        9.89       10.09      2.55 o 
  -6  15   1        0.04        0.19      2.12 o 
  -5  15   1        8.23        7.70      2.21 o 
  -4  15   1      111.26      104.78      6.76 o 
  -3  15   1       48.24       59.05      4.71 o 
  -2  15   1      346.73      341.77      8.53 o 
  -1  15   1        1.44        0.10      1.23 o 
   0  15   1        7.28        4.57      1.68 o 
   1  15   1      110.67      111.75      4.68 o 
   2  15   1       32.00       33.81      3.76 o 
   3  15   1      167.85      163.72     12.90 o 
   4  15   1       35.90       37.43      4.34 o 
   5  15   1       21.50       19.96      6.36 o 
  -6  16   1        1.04        3.00      2.90 o 
  -5  16   1        4.26       11.68      4.60 o 
  -4  16   1       44.28       57.46      5.12 o 
  -3  16   1       39.89       41.01      5.36 o 
  -2  16   1        0.00       -0.15      1.10 o 
  -1  16   1      295.17      289.25      7.63 o 
   0  16   1        2.11        1.48      0.92 o 
   1  16   1      233.66      223.47      6.82 o 
   2  16   1        1.51        0.92      1.09 o 
   3  16   1        1.71       -0.91      1.75 o 
   4  16   1        0.21        0.32      1.13 o 
   5  16   1        4.89        5.20      2.19 o 
  -5  17   1       13.07        7.15      3.30 o 
  -4  17   1        0.01        1.55      2.05 o 
  -3  17   1       32.01       39.29      7.26 o 
  -2  17   1       69.18       60.83      7.26 o 
  -1  17   1        1.50        0.95      2.89 o 
   0  17   1      308.59      323.65     11.80 o 
   1  17   1       14.23       15.46      2.82 o 
   2  17   1       82.70       75.16      5.87 o 
   3  17   1       33.09       34.68      4.24 o 
   4  17   1        0.79       -0.79      1.40 o 
  -4  18   1        0.11        0.19      2.04 o 
  -3  18   1       46.36       49.59      5.01 o 
  -2  18   1        1.59        0.42      1.17 o 
  -1  18   1       54.97       51.40      4.90 o 
   0  18   1       88.57      103.22      5.89 o 
   1  18   1       21.69       20.53      3.27 o 
   2  18   1      126.88      142.92      8.37 o 
   3  18   1       31.81       38.67      4.62 o 
   4  18   1       19.23       19.89      4.13 o 
  -4  19   1        0.83        3.17      2.90 o 
  -3  19   1       20.96       34.89      7.19 o 
  -2  19   1       21.40       37.79      7.40 o 
  -1  19   1      120.50      113.13     12.34 o 
   0  19   1      146.51      134.41      9.42 o 
   1  19   1       68.63       67.90      9.34 o 
   2  19   1       20.39       22.01      5.78 o 
   3  19   1       18.81       13.02      4.31 o 
  -3  20   1       14.57       21.05      5.96 o 
  -2  20   1       48.48       50.96      8.63 o 
  -1  20   1        6.12        0.64      2.88 o 
   0  20   1        0.56        4.70      2.10 o 
   1  20   1       17.29       22.54      5.93 o 
   2  20   1        6.06        8.33      4.24 o 
  -1  21   1       33.17       26.72      6.61 o 
   0  21   1        0.31        0.17      2.05 o 
  -9   0   2        0.48       -0.71      3.19 o 
  -8   0   2      291.55      295.08     13.23 o 
  -7   0   2     1358.57     1394.89     26.10 o 
  -6   0   2      329.08      334.09     11.72 o 
  -5   0   2      518.13      527.09     13.25 o 
  -4   0   2     1285.65     1246.66     23.05 o 
  -3   0   2     3344.65     3207.56     20.30 o 
  -2   0   2       38.67       42.03      1.95 o 
  -1   0   2     1464.57     1505.03     10.89 o 
   0   0   2    22762.54    18085.09    113.13 o 
   1   0   2    24963.82    20562.23     38.41 o 
   2   0   2     1572.23     1543.13     19.13 o 
   3   0   2      257.13      272.93      7.61 o 
   4   0   2      116.82      134.33      9.68 o 
   5   0   2      567.40      612.59     23.36 o 
   6   0   2       24.97       23.97      5.11 o 
   7   0   2        0.01       -4.38      2.92 o 
   8   0   2      167.44      164.22     15.39 o 
  -9   1   2        2.05        3.27      3.84 o 
  -8   1   2       16.02       14.12      3.10 o 
  -7   1   2       54.45       60.99      4.08 o 
  -6   1   2      234.61      236.38      6.98 o 
  -5   1   2      574.10      609.60     10.10 o 
  -4   1   2      116.60      113.54      4.45 o 
  -3   1   2     1215.24     1273.34      8.95 o 
  -2   1   2      899.70      956.68      7.14 o 
  -1   1   2      216.93      244.96      3.18 o 
   0   1   2     3368.05     3074.46     11.00 o 
   1   1   2        0.40        5.65      0.93 o 
   2   1   2      569.77      595.87      5.54 o 
   3   1   2      165.91      155.74      3.55 o 
   4   1   2      146.63      142.29      5.40 o 
   5   1   2      140.26      138.13      6.03 o 
   6   1   2       89.84       83.80      6.71 o 
   7   1   2       27.10       28.53      4.35 o 
  -9   2   2        0.00        1.99      1.58 o 
  -8   2   2      113.43      109.08      8.02 o 
  -7   2   2      319.40      325.15     12.73 o 
  -6   2   2       43.79       40.33      5.23 o 
  -5   2   2       81.54       81.78      4.33 o 
  -4   2   2       98.67       89.04      4.28 o 
  -3   2   2      146.15      128.10      4.09 o 
  -2   2   2      365.43      373.05      3.97 o 
  -1   2   2     1043.50      999.46      8.10 o 
   0   2   2     4122.54     3906.17     11.62 o 
   1   2   2     5258.94     5062.75     19.67 o 
   2   2   2      905.82      909.28      6.64 o 
   3   2   2      218.08      220.22      4.28 o 
   4   2   2       78.14       84.54      4.16 o 
   5   2   2        0.11        0.35      1.26 o 
   6   2   2       31.19       33.66      3.33 o 
   7   2   2       32.02       33.17      4.67 o 
  -9   3   2        9.53       10.39      3.06 o 
  -8   3   2        2.30        2.72      3.45 o 
  -7   3   2       32.06       27.82      3.77 o 
  -6   3   2      306.99      312.48     11.34 o 
  -5   3   2      199.46      218.36      8.51 o 
  -4   3   2      131.24      136.09      5.93 o 
  -3   3   2      352.13      383.30      6.82 o 
  -2   3   2       46.09       35.20      1.56 o 
  -1   3   2       68.73       54.11      2.64 o 
   0   3   2        4.78        3.20      0.37 o 
   1   3   2     1323.31     1240.13      9.30 o 
   2   3   2     1099.38     1141.74      7.82 o 
   3   3   2      662.59      693.69      7.88 o 
   4   3   2        2.96        2.03      0.88 o 
   5   3   2        3.19        3.34      1.09 o 
   6   3   2        7.86       12.03      2.07 o 
   7   3   2        2.92       -1.27      2.04 o 
  -9   4   2        9.93       18.86      5.32 o 
  -8   4   2        4.91        2.32      2.83 o 
  -7   4   2       22.14       22.09      3.35 o 
  -6   4   2        0.66        0.78      1.51 o 
  -5   4   2       28.99       26.45      3.10 o 
  -4   4   2        2.62        0.98      0.78 o 
  -3   4   2     2916.01     2946.99     18.92 o 
  -2   4   2      154.83      168.98      3.25 o 
  -1   4   2       15.51       18.15      1.69 o 
   0   4   2        8.08        8.30      0.56 o 
   1   4   2        0.93        1.30      0.33 o 
   2   4   2      880.76      913.42      7.83 o 
   3   4   2      885.58      899.85     10.09 o 
   4   4   2      133.78      131.32      5.22 o 
   5   4   2      112.10      109.19      6.94 o 
   6   4   2        0.18        1.38      1.10 o 
   7   4   2        3.78        2.66      1.72 o 
  -8   5   2        6.58        3.05      1.39 o 
  -7   5   2        6.67        8.74      2.53 o 
  -6   5   2      359.20      341.43     12.08 o 
  -5   5   2       16.12        7.58      3.43 o 
  -4   5   2        1.74        1.65      1.38 o 
  -3   5   2      815.47      826.00     12.88 o 
  -2   5   2     1174.06     1159.83     25.65 o 
  -1   5   2      723.32      653.81     15.28 o 
   0   5   2       33.34       35.51      4.56 o 
   1   5   2        1.32        1.86      0.53 o 
   2   5   2      616.93      596.91      6.56 o 
   3   5   2        0.96        2.83      0.76 o 
   4   5   2       82.16       79.95      4.17 o 
   5   5   2        0.51        1.93      1.17 o 
   6   5   2        1.27        2.16      1.24 o 
   7   5   2       14.66       15.21      2.90 o 
  -8   6   2        0.86        1.37      3.45 o 
  -7   6   2      305.50      316.95     12.78 o 
  -6   6   2        3.09        5.93      2.14 o 
  -5   6   2       96.43       98.70      5.90 o 
  -4   6   2      109.68      116.81      8.94 o 
  -3   6   2      659.11      722.97     12.16 o 
  -2   6   2      323.80      323.31      6.50 o 
  -1   6   2      328.77      344.80     12.04 o 
   0   6   2      380.28      391.02      6.03 o 
   1   6   2     4188.91     4211.05     20.26 o 
   2   6   2      357.05      373.19      6.11 o 
   3   6   2        2.33        3.47      1.14 o 
   4   6   2      197.57      190.31      6.55 o 
   5   6   2       19.43       20.77      2.48 o 
   6   6   2       21.38       18.30      3.44 o 
   7   6   2        0.04        0.46      1.30 o 
  -8   7   2       33.74       33.24      4.62 o 
  -7   7   2       50.08       51.07      5.68 o 
  -6   7   2      228.69      239.64     15.03 o 
  -5   7   2       88.15       77.93      8.14 o 
  -4   7   2       18.19       23.20      4.32 o 
  -3   7   2      650.03      674.70     18.50 o 
  -2   7   2      128.35      173.70      4.81 o 
  -1   7   2     4492.08     4306.56     45.45 o 
   0   7   2      542.14      566.73      8.79 o 
   1   7   2        1.00        5.12      0.75 o 
   2   7   2     1303.50     1316.16     14.50 o 
   3   7   2      114.56      113.08      4.64 o 
   4   7   2       20.49       21.97      2.34 o 
   5   7   2        0.77        1.70      0.98 o 
   6   7   2        0.23       -0.36      1.13 o 
   7   7   2        1.32       -0.03      1.56 o 
  -8   8   2        3.73        3.55      1.54 o 
  -7   8   2       49.55       47.32      5.15 o 
  -6   8   2       25.44       26.57      3.55 o 
  -5   8   2      249.77      250.06     14.83 o 
  -4   8   2      116.42      121.60      9.59 o 
  -3   8   2        3.86        4.39      1.12 o 
  -2   8   2      630.61      679.07      9.62 o 
  -1   8   2       21.05       25.89      2.81 o 
   0   8   2        2.32        5.05      1.97 o 
   1   8   2       78.46       93.28      2.76 o 
   2   8   2        0.50        1.82      1.23 o 
   3   8   2       69.72       61.92      4.43 o 
   4   8   2       14.17       16.66      2.57 o 
   5   8   2        6.76        5.04      1.60 o 
   6   8   2       24.64       25.87      3.63 o 
   7   8   2       14.98       13.62      3.21 o 
  -8   9   2       44.02       38.01      5.06 o 
  -7   9   2       17.74       21.55      3.59 o 
  -6   9   2       54.53       43.91      6.93 o 
  -5   9   2       27.73       29.21      5.29 o 
  -4   9   2      375.46      375.47     17.26 o 
  -3   9   2        0.07        0.42      0.53 o 
  -2   9   2        1.21        1.34      0.53 o 
  -1   9   2      213.01      207.60     13.30 o 
   0   9   2     1716.89     1747.02     12.19 o 
   1   9   2      888.59      872.01      8.72 o 
   2   9   2       50.13       53.29      3.00 o 
   3   9   2        5.42        8.87      1.95 o 
   4   9   2       79.50       88.56      5.85 o 
   5   9   2       39.17       37.54      4.29 o 
   6   9   2       22.55       18.03      3.19 o 
   7   9   2        4.53        6.30      1.93 o 
  -8  10   2        8.33       11.37      7.91 o 
  -7  10   2       13.36       12.77      2.87 o 
  -6  10   2        5.83        0.52      1.82 o 
  -5  10   2       33.33       31.01      5.65 o 
  -4  10   2       53.70       36.84      5.78 o 
  -3  10   2       12.09       10.97      1.64 o 
  -2  10   2        0.04       -0.08      0.30 o 
  -1  10   2       13.09       12.40      1.54 o 
   0  10   2      427.29      420.93      6.18 o 
   1  10   2      206.16      197.87      4.94 o 
   2  10   2        0.89        2.20      0.87 o 
   3  10   2       52.73       59.86      4.62 o 
   4  10   2       59.62       55.16      5.74 o 
   5  10   2        0.06        0.82      1.24 o 
   6  10   2        0.61        1.44      1.66 o 
  -7  11   2        6.01        5.49      1.99 o 
  -6  11   2        1.99       -0.70      2.02 o 
  -5  11   2       62.81       48.69      7.04 o 
  -4  11   2       19.96       21.77      4.41 o 
  -3  11   2        0.88        0.93      0.57 o 
  -2  11   2       23.01       27.04      1.63 o 
  -1  11   2        0.00        0.56      0.60 o 
   0  11   2       56.21       54.82      3.17 o 
   1  11   2       24.03       24.35      1.59 o 
   2  11   2        4.12        3.17      1.70 o 
   3  11   2        0.92        3.16      1.44 o 
   4  11   2        4.74        4.65      1.80 o 
   5  11   2        0.18        0.44      2.63 o 
   6  11   2        3.18        1.43      1.67 o 
  -7  12   2        7.92       12.52      4.15 o 
  -6  12   2       21.70       26.98      5.84 o 
  -5  12   2      211.95      197.17     14.72 o 
  -4  12   2      530.40      538.78     22.90 o 
  -3  12   2     1269.61     1264.10     19.83 o 
  -2  12   2      197.07      197.89      6.10 o 
  -1  12   2        0.22       -0.09      0.37 o 
   0  12   2      688.34      688.49      9.15 o 
   1  12   2       89.84       77.91      5.11 o 
   2  12   2       16.62       14.02      2.33 o 
   3  12   2       29.93       31.32      3.65 o 
   4  12   2      304.15      331.70     12.31 o 
   5  12   2      214.96      233.78     11.33 o 
   6  12   2       43.56       50.39     10.38 o 
  -7  13   2        0.52       -0.66      2.29 o 
  -6  13   2        5.15        7.49      3.28 o 
  -5  13   2       33.29       30.79      6.18 o 
  -4  13   2      199.17      201.71     14.55 o 
  -3  13   2        2.76        3.47      1.46 o 
  -2  13   2       57.65       47.97      3.11 o 
  -1  13   2      141.11      148.33      4.17 o 
   0  13   2       27.34       25.14      2.60 o 
   1  13   2      195.48      178.40     13.90 o 
   2  13   2      143.88      135.05      7.28 o 
   3  13   2      209.86      205.31      9.36 o 
   4  13   2       94.37      100.41      6.97 o 
   5  13   2        7.70       10.58      3.25 o 
   6  13   2       30.85       28.63      4.31 o 
  -6  14   2       13.75        4.41      3.32 o 
  -5  14   2       26.42       33.27      6.46 o 
  -4  14   2      122.11      130.90     12.15 o 
  -3  14   2      945.64      953.52     16.58 o 
  -2  14   2       42.46       40.42      2.61 o 
  -1  14   2        0.57       -0.39      0.56 o 
   0  14   2      100.19      100.86      3.90 o 
   1  14   2        4.23        6.10      1.30 o 
   2  14   2       64.13       58.87      6.35 o 
   3  14   2        1.93        3.36      1.87 o 
   4  14   2       76.61      100.89      7.24 o 
   5  14   2      191.38      194.74     10.50 o 
  -6  15   2       13.76       20.28      5.69 o 
  -5  15   2        5.55        4.17      2.69 o 
  -4  15   2       73.18       72.88      9.40 o 
  -3  15   2      168.52      175.80     14.09 o 
  -2  15   2      243.81      264.37     10.73 o 
  -1  15   2      415.98      429.32     13.47 o 
   0  15   2      158.02      146.04     10.34 o 
   1  15   2       21.22       16.33      2.72 o 
   2  15   2        1.13        1.14      2.32 o 
   3  15   2       30.79       27.19      3.63 o 
   4  15   2       83.29       85.56      6.74 o 
   5  15   2        0.06        2.27      2.05 o 
  -6  16   2        1.38       -2.41      2.98 o 
  -5  16   2       11.94       10.69      3.85 o 
  -4  16   2        5.07        4.10      2.77 o 
  -3  16   2       50.27       53.76      8.03 o 
  -2  16   2       24.69       23.97      3.33 o 
  -1  16   2      106.06      101.72      6.80 o 
   0  16   2       12.19        9.74      2.32 o 
   1  16   2       80.19       92.64      6.45 o 
   2  16   2      122.95      108.67      7.20 o 
   3  16   2        0.18        2.50      1.55 o 
   4  16   2        1.04        1.92      1.49 o 
  -5  17   2       15.46       19.44      5.46 o 
  -4  17   2        2.25       -2.57      3.37 o 
  -3  17   2        7.98       11.60      2.68 o 
  -2  17   2        0.98        0.39      1.95 o 
  -1  17   2        2.51        6.45      3.50 o 
   0  17   2        0.05       -0.01      1.34 o 
   1  17   2        5.99        5.44      1.66 o 
   2  17   2        2.30        3.29      1.56 o 
   3  17   2        0.60       -0.07      1.50 o 
   4  17   2        0.27        0.73      1.30 o 
  -4  18   2        7.16        2.24      2.37 o 
  -3  18   2       28.44       25.38      4.63 o 
  -2  18   2        0.60        0.72      1.72 o 
  -1  18   2       24.09       23.26      4.65 o 
   0  18   2       47.16       33.12      3.53 o 
   1  18   2        3.18        2.82      1.71 o 
   2  18   2       27.50       25.72      3.79 o 
   3  18   2        5.96        8.69      3.32 o 
  -4  19   2       32.14       25.02      6.32 o 
  -3  19   2       14.87       15.10      3.04 o 
  -2  19   2        0.11        1.32      1.39 o 
  -1  19   2        0.55        0.76      2.25 o 
   0  19   2        5.46       12.22      2.93 o 
   1  19   2       20.00       15.66      3.04 o 
   2  19   2       14.32       16.80      3.18 o 
  -2  20   2       32.32       34.87      7.31 o 
  -1  20   2        1.18        2.18      1.95 o 
   0  20   2       11.33       13.39      2.51 o 
   1  20   2       15.13        8.62      3.39 o 
  -9   1   3       22.06       12.01      4.31 o 
  -8   1   3        0.05        3.13      1.59 o 
  -7   1   3        0.56        2.58      1.93 o 
  -6   1   3      144.89      141.29      6.29 o 
  -5   1   3       12.94       16.32      2.51 o 
  -4   1   3       29.40       31.34      3.59 o 
  -3   1   3       29.69       31.96      3.29 o 
  -2   1   3        0.05        0.25      0.40 o 
  -1   1   3      893.33      850.27      5.36 o 
   0   1   3        3.93        7.00      0.62 o 
   1   1   3      345.15      345.48      6.51 o 
   2   1   3      305.46      297.10      4.61 o 
   3   1   3        1.80        2.77      0.83 o 
   4   1   3        0.22        0.50      1.23 o 
   5   1   3       34.94       33.39      4.59 o 
   6   1   3        5.70        2.79      4.39 o 
   7   1   3        0.18        1.28      1.82 o 
  -9   2   3       18.19       23.29      4.11 o 
  -8   2   3      194.42      207.33     18.80 o 
  -7   2   3      152.16      146.99      7.03 o 
  -6   2   3      352.33      376.94     10.16 o 
  -5   2   3       52.52       54.73      3.53 o 
  -4   2   3      368.15      413.21     10.87 o 
  -3   2   3      145.73      131.99      4.10 o 
  -2   2   3     3580.66     3541.72     14.14 o 
  -1   2   3     1092.70     1103.85      7.06 o 
   0   2   3     2082.64     2040.20     10.11 o 
   1   2   3      587.53      579.19      8.28 o 
   2   2   3      355.00      354.21      4.30 o 
   3   2   3       54.57       52.27      2.07 o 
   4   2   3      209.60      186.21      9.33 o 
   5   2   3       22.46       28.43      6.52 o 
   6   2   3       23.31       28.85      9.83 o 
   7   2   3        0.03       -0.61      1.52 o 
  -9   3   3        4.48       10.09      2.89 o 
  -8   3   3        1.41       -0.75      1.42 o 
  -7   3   3       78.44       78.94      6.25 o 
  -6   3   3      279.85      267.29     10.37 o 
  -5   3   3       59.02       58.88      4.43 o 
  -4   3   3      169.50      167.71      6.47 o 
  -3   3   3      975.79     1037.21     22.12 o 
  -2   3   3     1445.04     1513.68     10.12 o 
  -1   3   3      248.41      259.13      3.52 o 
   0   3   3       16.16       12.56      0.92 o 
   1   3   3       37.10       41.60      1.53 o 
   2   3   3      224.03      200.09      3.77 o 
   3   3   3      146.85      154.54      4.05 o 
   4   3   3        0.28        0.24      1.02 o 
   5   3   3      153.73      153.74      7.08 o 
   6   3   3       20.77       21.40      3.75 o 
   7   3   3        0.98        5.38      3.46 o 
  -9   4   3        8.26       12.34      3.32 o 
  -8   4   3       13.54       10.95      2.79 o 
  -7   4   3        0.36       -0.82      1.82 o 
  -6   4   3      109.82      116.54      6.99 o 
  -5   4   3       11.89       11.74      2.03 o 
  -4   4   3      895.39     1013.18     15.94 o 
  -3   4   3       28.68       37.41      2.62 o 
  -2   4   3       12.85        8.49      1.09 o 
  -1   4   3      574.82      554.87      5.79 o 
   0   4   3      361.87      341.24      4.46 o 
   1   4   3       17.24       16.60      1.15 o 
   2   4   3        9.81       12.72      0.95 o 
   3   4   3        3.94        5.22      0.72 o 
   4   4   3      382.35      398.39      9.25 o 
   5   4   3        5.99        8.90      1.87 o 
   6   4   3        1.47        0.31      1.19 o 
   7   4   3       10.76       16.83      8.44 o 
  -9   5   3        7.45       11.14      3.25 o 
  -8   5   3        2.56        2.02      2.64 o 
  -7   5   3        0.10        0.39      1.23 o 
  -6   5   3       31.53       38.74      4.08 o 
  -5   5   3       76.74       81.15      5.26 o 
  -4   5   3      333.37      308.41      8.85 o 
  -3   5   3     1614.64     1756.53     14.12 o 
  -2   5   3       17.48       29.62      3.79 o 
  -1   5   3      663.10      652.84      6.87 o 
   0   5   3        1.33        3.31      0.44 o 
   1   5   3       41.99       41.32      1.54 o 
   2   5   3       41.46       47.47      2.22 o 
   3   5   3       62.70       58.77      2.66 o 
   4   5   3       85.05       86.33      4.36 o 
   5   5   3      205.78      202.56      7.42 o 
   6   5   3        0.21       -0.32      1.24 o 
   7   5   3        0.23        3.38      3.27 o 
  -8   6   3        0.55       -0.02      1.22 o 
  -7   6   3       30.91       31.34      4.13 o 
  -6   6   3        6.13        7.17      2.03 o 
  -5   6   3        0.00       -0.01      0.84 o 
  -4   6   3      118.48      108.21      5.33 o 
  -3   6   3        7.13        7.95      0.99 o 
  -2   6   3      376.12      400.22      7.58 o 
  -1   6   3      583.95      582.25     11.51 o 
   0   6   3       60.92       58.34      2.34 o 
   1   6   3      450.87      496.06      6.16 o 
   2   6   3      248.79      251.68      5.99 o 
   3   6   3        0.46       -0.16      0.56 o 
   4   6   3       16.14       17.53      2.03 o 
   5   6   3        6.77        5.25      1.25 o 
   6   6   3       17.59       16.68      2.46 o 
   7   6   3        0.72        0.38      1.64 o 
  -8   7   3       64.77       56.75     10.60 o 
  -7   7   3       10.45       11.76      2.65 o 
  -6   7   3       38.82       39.78      4.25 o 
  -5   7   3        4.77        2.55      1.29 o 
  -4   7   3      339.67      366.51      9.85 o 
  -3   7   3       57.16       47.58      2.29 o 
  -2   7   3      283.75      314.33      5.81 o 
  -1   7   3      114.60      116.97      5.46 o 
   0   7   3      653.32      642.44      9.08 o 
   1   7   3       16.35       14.54      1.30 o 
   2   7   3      431.18      430.83      8.15 o 
   3   7   3        2.97        2.73      0.95 o 
   4   7   3        8.79        6.91      1.63 o 
   5   7   3       13.36       13.53      2.08 o 
   6   7   3       11.56        9.75      2.06 o 
  -8   8   3        0.88       -1.57      1.66 o 
  -7   8   3       17.39       15.46      3.10 o 
  -6   8   3       35.96       39.56      4.26 o 
  -5   8   3        5.32        4.38      1.51 o 
  -4   8   3       63.09       67.41      4.34 o 
  -3   8   3      222.42      224.98      5.01 o 
  -2   8   3      686.12      698.03     17.97 o 
  -1   8   3      293.98      289.97      8.95 o 
   0   8   3       28.42       40.18      5.00 o 
   1   8   3        8.59        7.41      1.01 o 
   2   8   3        0.54        2.81      2.06 o 
   3   8   3        8.03        8.16      1.79 o 
   4   8   3       17.44       17.65      2.16 o 
   5   8   3       47.53       44.58      3.69 o 
   6   8   3       34.50       33.41      4.59 o 
  -8   9   3       64.78       68.38      6.61 o 
  -7   9   3       81.20       77.84      6.52 o 
  -6   9   3       93.13       80.82      6.02 o 
  -5   9   3       32.05       34.88      3.61 o 
  -4   9   3      345.98      336.14     16.56 o 
  -3   9   3       84.36       83.31      3.95 o 
  -2   9   3       77.33       73.50      7.13 o 
  -1   9   3       19.51       25.12      2.84 o 
   0   9   3      963.11     1046.22     25.14 o 
   1   9   3      528.03      535.05      8.03 o 
   2   9   3      307.75      304.82      7.72 o 
   3   9   3       17.59       17.92      2.43 o 
   4   9   3       15.51       18.61      2.93 o 
   5   9   3        5.74        6.10      1.86 o 
   6   9   3        0.92       -0.54      2.15 o 
  -8  10   3        0.36        5.96      2.37 o 
  -7  10   3       15.01       21.72      3.64 o 
  -6  10   3       28.47       29.74      3.85 o 
  -5  10   3       10.55        5.81      3.98 o 
  -4  10   3      268.73      273.31     15.59 o 
  -3  10   3      866.07      866.69     12.63 o 
  -2  10   3        7.71        9.99      3.02 o 
  -1  10   3      271.33      288.42      9.74 o 
   0  10   3       14.65       13.25      1.44 o 
   1  10   3       64.57       76.73      4.05 o 
   2  10   3       75.07       77.96      3.75 o 
   3  10   3       71.11       71.73      5.17 o 
   4  10   3       17.82       15.40      3.01 o 
   5  10   3        6.21        6.17      4.39 o 
   6  10   3        0.45       -3.41      2.95 o 
  -7  11   3       39.67       33.96      7.09 o 
  -6  11   3      132.98      134.13      7.92 o 
  -5  11   3       83.61       77.33      9.01 o 
  -4  11   3       90.78       93.10      9.46 o 
  -3  11   3      244.90      213.61      6.27 o 
  -2  11   3       10.45        9.70      3.19 o 
  -1  11   3       22.41       23.05      3.74 o 
   0  11   3       77.05       75.11      3.57 o 
   1  11   3      264.84      270.37      5.83 o 
   2  11   3      138.46      131.97      4.91 o 
   3  11   3       43.09       41.00      4.07 o 
   4  11   3        0.37        2.62      2.78 o 
   5  11   3       55.74       61.61      6.70 o 
   6  11   3        1.78       -2.69      2.14 o 
  -7  12   3        2.32        1.62      1.52 o 
  -6  12   3        0.25        0.98      1.17 o 
  -5  12   3       18.96       20.84      5.34 o 
  -4  12   3       50.19       46.02      7.02 o 
  -3  12   3      477.14      475.18     20.91 o 
  -2  12   3      151.35      164.17      8.19 o 
  -1  12   3       32.55       31.94      3.54 o 
   0  12   3       57.26       58.68      3.30 o 
   1  12   3        1.79        1.39      0.92 o 
   2  12   3       29.47       28.49      3.38 o 
   3  12   3       11.16        6.84      1.78 o 
   4  12   3      103.23      101.41     12.04 o 
   5  12   3       29.97       33.26      4.24 o 
  -7  13   3        1.31       -0.74      2.18 o 
  -6  13   3        0.07        0.28      1.27 o 
  -5  13   3       56.48       58.77      8.32 o 
  -4  13   3      313.66      336.16     19.12 o 
  -3  13   3        0.01        3.30      3.18 o 
  -2  13   3        1.68        1.30      1.28 o 
  -1  13   3       23.72       26.50      3.42 o 
   0  13   3       23.71       31.63      3.69 o 
   1  13   3       19.37       19.56      2.91 o 
   2  13   3       29.78       25.37      3.36 o 
   3  13   3       53.17       49.42      4.72 o 
   4  13   3       89.24       88.29      6.58 o 
   5  13   3        2.13        6.84      3.51 o 
  -7  14   3       14.85       19.61      5.64 o 
  -6  14   3        0.04        0.16      2.63 o 
  -5  14   3        1.05        3.91      1.95 o 
  -4  14   3       91.94       83.03      9.81 o 
  -3  14   3       50.86       62.67      8.37 o 
  -2  14   3      659.39      634.93     16.92 o 
  -1  14   3       91.05       99.74      6.73 o 
   0  14   3       24.23       22.66      3.23 o 
   1  14   3       15.62       12.53      3.71 o 
   2  14   3        5.47        4.43      2.33 o 
   3  14   3        1.84        3.95      3.54 o 
   4  14   3       28.55       33.12      5.78 o 
   5  14   3       18.88       23.60      5.91 o 
  -6  15   3        1.09        0.66      2.96 o 
  -5  15   3       30.65       27.61      6.43 o 
  -4  15   3       81.94       75.82      9.78 o 
  -3  15   3       28.66       26.18      5.71 o 
  -2  15   3      244.89      258.71     11.14 o 
  -1  15   3       76.95       76.06      5.98 o 
   0  15   3        4.89        4.62      4.03 o 
   1  15   3      107.28      104.81     10.15 o 
   2  15   3        1.73        1.63      1.01 o 
   3  15   3        1.58       -0.18      1.90 o 
   4  15   3       18.96       22.88      6.50 o 
  -6  16   3       36.71       52.30      9.08 o 
  -5  16   3       27.09       27.97      6.65 o 
  -4  16   3        0.04        1.47      2.53 o 
  -3  16   3        6.26        4.53      1.78 o 
  -2  16   3       56.49       69.58      6.23 o 
  -1  16   3       20.58       14.92      2.89 o 
   0  16   3       27.62       26.90      3.76 o 
   1  16   3       22.34       25.53      3.55 o 
   2  16   3       52.72       53.32      5.27 o 
   3  16   3        0.04       -1.38      1.69 o 
   4  16   3        2.14        1.14      1.51 o 
  -5  17   3        0.02       -0.30      2.52 o 
  -4  17   3        7.07        6.14      4.16 o 
  -3  17   3       51.37       51.61      6.22 o 
  -2  17   3       55.39       52.68      5.35 o 
  -1  17   3       32.86       30.48      4.60 o 
   0  17   3       16.35       20.35      2.74 o 
   1  17   3       71.36       75.61      6.22 o 
   2  17   3       15.35       21.82      3.64 o 
   3  17   3        0.93       -2.11      2.10 o 
  -4  18   3       23.60       39.17      7.82 o 
  -3  18   3        0.24        0.54      1.40 o 
  -2  18   3        0.53       -1.56      1.43 o 
  -1  18   3        4.93        4.80      2.36 o 
   0  18   3      109.02      108.81      6.41 o 
   1  18   3        4.00        1.69      1.72 o 
   2  18   3       60.41       64.16     11.72 o 
  -3  19   3        0.08        1.06      1.35 o 
  -2  19   3        0.79        1.01      1.41 o 
  -1  19   3        5.68        1.35      3.78 o 
   0  19   3       10.82       11.86      3.71 o 
   1  19   3        2.88        0.74      1.10 o 
   2  19   3        4.97        3.68      4.18 o 
  -2  20   3       32.46       36.95      4.89 o 
  -1  20   3        0.99        1.56      2.67 o 
   0  20   3        0.00        0.69      1.29 o 
  -9   0   4        0.57       -2.23      2.54 o 
  -8   0   4      151.49      147.07     13.54 o 
  -7   0   4      800.98      771.00     28.29 o 
  -6   0   4      877.94      903.70     28.13 o 
  -5   0   4       18.57       31.57      4.92 o 
  -4   0   4     1419.76     1388.79     28.49 o 
  -3   0   4       82.39      100.64      6.70 o 
  -2   0   4     1215.64     1269.36     14.15 o 
  -1   0   4        6.45        6.83      0.79 o 
   0   0   4      653.02      605.21     15.53 o 
   1   0   4     4527.62     4456.64     46.41 o 
   2   0   4     2972.76     2854.63     19.86 o 
   3   0   4       13.45       23.11      2.24 o 
   4   0   4        6.87        7.67      2.80 o 
   5   0   4        7.33        5.34      2.97 o 
   6   0   4        8.50        4.98      2.77 o 
  -9   1   4       10.38       14.96      4.90 o 
  -8   1   4        2.36        3.71      1.73 o 
  -7   1   4      250.38      253.20     11.45 o 
  -6   1   4        1.84       -0.94      1.52 o 
  -5   1   4        0.05       -0.20      1.02 o 
  -4   1   4      149.11      161.70      6.88 o 
  -3   1   4        0.44        0.61      0.51 o 
  -2   1   4     1596.35     1711.46     11.74 o 
  -1   1   4     1051.76     1146.76      6.63 o 
   0   1   4      546.66      600.28      6.17 o 
   1   1   4      743.12      695.71      9.90 o 
   2   1   4       26.77       26.23      1.46 o 
   3   1   4       16.15       16.75      1.45 o 
   4   1   4        2.92        1.93      1.33 o 
   5   1   4        8.69       10.73      2.41 o 
   6   1   4        4.87        6.17      2.61 o 
  -9   2   4       24.38       24.68      6.15 o 
  -8   2   4        4.38       -0.26      2.01 o 
  -7   2   4      245.25      225.19     10.94 o 
  -6   2   4      881.21      860.78     22.31 o 
  -5   2   4      135.03      119.73      6.63 o 
  -4   2   4      159.49      167.39      7.07 o 
  -3   2   4     1362.70     1344.26     13.38 o 
  -2   2   4       78.84       70.57      2.44 o 
  -1   2   4      783.57      840.15      8.21 o 
   0   2   4      118.25      129.68      3.12 o 
   1   2   4     1535.57     1525.36     19.19 o 
   2   2   4      434.84      440.57      7.82 o 
   3   2   4       28.26       29.08      1.79 o 
   4   2   4        0.01        0.41      1.47 o 
   5   2   4       28.10       28.07      3.11 o 
   6   2   4        4.06        1.76      1.46 o 
  -9   3   4        2.61        5.49      2.78 o 
  -8   3   4        3.99       11.12      4.08 o 
  -7   3   4       90.25       80.25      9.25 o 
  -6   3   4      297.22      290.30     16.34 o 
  -5   3   4      105.62      108.83      9.16 o 
  -4   3   4      865.16      888.15     23.55 o 
  -3   3   4      354.73      383.53      8.30 o 
  -2   3   4        4.31        4.05      0.76 o 
  -1   3   4      117.49      117.29      2.59 o 
   0   3   4       33.74       30.87      1.59 o 
   1   3   4       97.57       99.17      6.22 o 
   2   3   4      852.35      855.10     16.08 o 
   3   3   4       47.27       48.45      2.34 o 
   4   3   4      108.48      117.43     12.39 o 
   5   3   4        6.79        3.14      2.04 o 
   6   3   4        2.69        4.17      2.04 o 
  -9   4   4        4.19        2.29      3.25 o 
  -8   4   4        2.61        0.22      2.22 o 
  -7   4   4       95.65       98.21     10.49 o 
  -6   4   4       62.48       55.61      7.39 o 
  -5   4   4       99.88      109.22      9.46 o 
  -4   4   4      356.82      344.28     14.98 o 
  -3   4   4      207.37      252.25     11.68 o 
  -2   4   4      439.01      441.96      6.00 o 
  -1   4   4       96.54       88.62      2.57 o 
   0   4   4       77.80       89.73      2.72 o 
   1   4   4      497.52      516.98      7.66 o 
   2   4   4        0.10        0.28      0.49 o 
   3   4   4        5.96        4.36      1.24 o 
   4   4   4        0.46        0.88      0.65 o 
   5   4   4       29.68       33.15      4.61 o 
   6   4   4        0.07        1.20      3.27 o 
  -9   5   4       20.13       14.89      5.19 o 
  -8   5   4        2.57        3.23      1.53 o 
  -7   5   4       26.48       28.12      3.94 o 
  -6   5   4       21.10       20.67      4.29 o 
  -5   5   4      121.91      115.92      9.70 o 
  -4   5   4        6.47       10.37      2.99 o 
  -3   5   4      190.09      220.76     11.32 o 
  -2   5   4      353.46      346.95      8.58 o 
  -1   5   4      310.22      288.48      5.41 o 
   0   5   4      376.24      370.48      5.43 o 
   1   5   4       18.05       18.30      1.14 o 
   2   5   4       15.97       19.09      1.40 o 
   3   5   4       97.61       98.90      3.65 o 
   4   5   4        0.28        1.13      1.19 o 
   5   5   4       18.50       20.62      3.61 o 
   6   5   4        2.29        0.72      1.44 o 
  -8   6   4       34.50       39.49      6.91 o 
  -7   6   4       49.66       43.89      4.79 o 
  -6   6   4      194.10      197.22      8.97 o 
  -5   6   4       26.07       31.65      4.12 o 
  -4   6   4        0.01       -0.06      1.52 o 
  -3   6   4      397.36      419.99     16.09 o 
  -2   6   4      175.85      190.62     10.10 o 
  -1   6   4       37.00       43.77      2.24 o 
   0   6   4        2.31        3.01      0.45 o 
   1   6   4      147.20      160.23      4.13 o 
   2   6   4       32.67       31.67      1.87 o 
   3   6   4       33.52       36.13      2.59 o 
   4   6   4       19.36       18.23      2.11 o 
   5   6   4        6.34        3.20      1.72 o 
   6   6   4       17.83       12.70      3.47 o 
  -8   7   4        8.00       10.11      2.81 o 
  -7   7   4      109.10       95.82      6.89 o 
  -6   7   4       97.56      101.72      6.46 o 
  -5   7   4      530.91      525.42     13.02 o 
  -4   7   4       71.09       63.96      3.11 o 
  -3   7   4      235.48      268.33     15.83 o 
  -2   7   4      520.05      493.60     13.04 o 
  -1   7   4      200.24      211.85      7.72 o 
   0   7   4       37.59       32.30      1.54 o 
   1   7   4      330.04      335.83      5.40 o 
   2   7   4       26.55       28.59      2.19 o 
   3   7   4       61.05       67.60      3.64 o 
   4   7   4        1.66        1.58      1.08 o 
   5   7   4        1.28        0.88      2.04 o 
   6   7   4        0.89        0.60      1.66 o 
  -8   8   4        4.81        2.69      1.63 o 
  -7   8   4       52.72       48.42      4.96 o 
  -6   8   4       70.40       63.31      5.16 o 
  -5   8   4       52.59       48.95      6.37 o 
  -4   8   4       45.81       46.49      2.64 o 
  -3   8   4       22.00       25.62      2.14 o 
  -2   8   4       83.29       87.38      5.32 o 
  -1   8   4      320.73      314.21      9.87 o 
   0   8   4       54.20       54.10      4.11 o 
   1   8   4        6.81       10.14      1.21 o 
   2   8   4      188.19      182.81      5.54 o 
   3   8   4        9.36        5.70      1.19 o 
   4   8   4        7.22        9.29      1.66 o 
   5   8   4        8.92        9.60      2.40 o 
   6   8   4        0.36        0.83      3.31 o 
  -8   9   4        9.48       11.04      2.67 o 
  -7   9   4      134.29      126.83     12.18 o 
  -6   9   4       96.34       83.14      9.91 o 
  -5   9   4        4.47        3.11      2.42 o 
  -4   9   4       35.34       34.15      2.26 o 
  -3   9   4      199.99      189.18      8.80 o 
  -2   9   4      457.70      438.84     12.34 o 
  -1   9   4       99.13       96.64     10.39 o 
   0   9   4        0.00       -0.01      0.95 o 
   1   9   4        7.86        8.43      1.12 o 
   2   9   4       94.85      102.88      5.57 o 
   3   9   4       16.42       15.82      2.48 o 
   4   9   4        0.52       -2.40      2.92 o 
   5   9   4       27.56       29.09      6.24 o 
  -8  10   4        1.29        3.21      1.81 o 
  -7  10   4       27.69       27.87      3.84 o 
  -6  10   4       52.58       46.24      4.47 o 
  -5  10   4       27.22       29.46      3.17 o 
  -4  10   4      169.12      169.49      6.40 o 
  -3  10   4      159.98      136.08      3.33 o 
  -2  10   4       60.27       71.22      5.81 o 
  -1  10   4        4.09        5.05      1.61 o 
   0  10   4        3.21        5.39      1.58 o 
   1  10   4       73.28       66.64      2.98 o 
   2  10   4      111.94      126.83      6.48 o 
   3  10   4        2.33        2.79      1.30 o 
   4  10   4       45.51       45.30      7.41 o 
   5  10   4       29.29       40.57      7.50 o 
  -7  11   4       34.41       33.58      4.23 o 
  -6  11   4       42.04       32.96      4.36 o 
  -5  11   4        7.70        4.77      3.13 o 
  -4  11   4       31.92       33.73      2.93 o 
  -3  11   4       20.95       18.94      3.98 o 
  -2  11   4        1.76        5.32      1.87 o 
  -1  11   4        1.21        0.77      1.11 o 
   0  11   4       14.80       17.20      2.68 o 
   1  11   4        0.00        1.72      1.65 o 
   2  11   4       60.99       55.46      5.85 o 
   3  11   4       13.57       13.22      2.44 o 
   4  11   4       12.83       12.51      4.06 o 
   5  11   4        1.15       -1.21      2.79 o 
  -7  12   4       42.42       51.23      8.70 o 
  -6  12   4        3.04        0.77      2.00 o 
  -5  12   4      281.55      257.59     17.21 o 
  -4  12   4      109.13      117.07     11.15 o 
  -3  12   4      650.44      637.77     24.71 o 
  -2  12   4      315.47      335.26     14.71 o 
  -1  12   4       16.91       22.36      3.76 o 
   0  12   4       19.62       19.30      2.93 o 
   1  12   4      242.18      257.46     15.58 o 
   2  12   4       23.53       17.65      2.81 o 
   3  12   4        3.53        8.79      2.26 o 
   4  12   4       11.21       13.85      4.65 o 
   5  12   4       80.32       83.97     11.00 o 
  -7  13   4       34.69       22.61      5.91 o 
  -6  13   4       73.89       80.05     10.42 o 
  -5  13   4      117.29       98.49     11.01 o 
  -4  13   4      153.78      137.32     12.46 o 
  -3  13   4      115.43      126.30     11.41 o 
  -2  13   4        1.48        0.64      1.59 o 
  -1  13   4      153.25      160.07     10.86 o 
   0  13   4       39.49       31.22      4.81 o 
   1  13   4        0.04        1.23      1.23 o 
   2  13   4       36.97       32.20      3.95 o 
   3  13   4       57.57       60.80      5.29 o 
   4  13   4       59.69       58.40      8.87 o 
  -6  14   4        2.84        3.58      3.33 o 
  -5  14   4        0.35        0.23      2.08 o 
  -4  14   4        1.03       -0.23      2.63 o 
  -3  14   4      291.68      265.46     11.59 o 
  -2  14   4      373.74      370.35     13.47 o 
  -1  14   4       47.06       56.49      5.28 o 
   0  14   4       24.58       23.16      3.48 o 
   1  14   4       38.85       42.16      6.66 o 
   2  14   4        3.70        2.43      2.11 o 
   3  14   4       16.87       15.73      2.85 o 
   4  14   4        0.59        2.43      2.56 o 
  -6  15   4       55.12       71.50     10.38 o 
  -5  15   4        0.82        9.09      4.33 o 
  -4  15   4       13.52       11.66      4.17 o 
  -3  15   4       25.86       25.54      3.84 o 
  -2  15   4       84.86       91.78      6.95 o 
  -1  15   4      169.94      175.01     14.96 o 
   0  15   4       90.29       94.48      5.58 o 
   1  15   4       91.93       94.81      6.69 o 
   2  15   4       19.56       21.78      3.69 o 
   3  15   4        1.01       10.53      4.01 o 
  -5  16   4       19.42       22.84      5.66 o 
  -4  16   4        6.38        7.28      3.46 o 
  -3  16   4        6.96        7.21      3.91 o 
  -2  16   4       44.73       46.52      5.09 o 
  -1  16   4       50.81       48.92      5.20 o 
   0  16   4       92.94       86.03      5.50 o 
   1  16   4       11.29       13.27      3.62 o 
   2  16   4        1.26       -1.83      5.03 o 
   3  16   4       13.23       19.16      5.17 o 
  -5  17   4        0.78       -0.40      2.31 o 
  -4  17   4        4.66        3.88      1.86 o 
  -3  17   4        3.45        2.53      1.91 o 
  -2  17   4       58.30       48.98      5.42 o 
  -1  17   4        7.56        8.59      2.70 o 
   0  17   4        6.44        1.40      1.38 o 
   1  17   4       17.61        9.75      2.27 o 
   2  17   4       11.74        9.14      4.81 o 
  -4  18   4        4.16        5.00      1.94 o 
  -3  18   4        7.55        6.52      2.21 o 
  -2  18   4        1.31        1.85      1.42 o 
  -1  18   4        3.11        0.66      1.40 o 
   0  18   4       30.92       28.91      3.48 o 
   1  18   4        6.28        2.36      2.17 o 
  -3  19   4       20.58       21.44      3.76 o 
  -2  19   4       14.03        8.02      2.55 o 
  -1  19   4        0.78        0.65      1.97 o 
   0  19   4        0.20        0.86      1.43 o 
  -9   1   5       18.84       16.83      5.14 o 
  -8   1   5       62.28       63.80      6.40 o 
  -7   1   5        6.08        6.12      2.07 o 
  -6   1   5       10.61        5.87      2.01 o 
  -5   1   5      146.58      153.12      7.65 o 
  -4   1   5       78.59       85.09      5.11 o 
  -3   1   5      374.98      394.69      9.64 o 
  -2   1   5     2004.60     2153.04     11.52 o 
  -1   1   5       57.94       56.66      1.75 o 
   0   1   5       28.97       30.01      1.58 o 
   1   1   5       76.31       82.60      5.04 o 
   2   1   5        3.61        1.78      0.65 o 
   3   1   5      276.30      263.11     10.69 o 
   4   1   5       37.12       34.31      5.94 o 
   5   1   5        0.00        0.29      1.66 o 
   6   1   5       21.46       23.67      3.48 o 
  -9   2   5        0.71        5.90      3.36 o 
  -8   2   5        3.19        4.81      3.31 o 
  -7   2   5      254.17      255.36     11.84 o 
  -6   2   5      574.08      566.15     16.14 o 
  -5   2   5      199.96      202.25      8.81 o 
  -4   2   5      187.39      214.57      8.15 o 
  -3   2   5        9.94       15.22      1.96 o 
  -2   2   5     1185.73     1214.59      9.77 o 
  -1   2   5        7.72       13.85      1.10 o 
   0   2   5      503.81      506.38      7.40 o 
   1   2   5     1295.29     1297.44     11.71 o 
   2   2   5        3.47        3.89      1.35 o 
   3   2   5      109.98      117.96      7.73 o 
   4   2   5       30.56       24.20      3.57 o 
   5   2   5        0.88       -2.25      4.57 o 
   6   2   5        0.36        3.62      2.00 o 
  -9   3   5       53.56       51.65      9.06 o 
  -8   3   5       25.16       25.10      6.00 o 
  -7   3   5       16.36       11.51      4.26 o 
  -6   3   5       12.89       14.76      4.51 o 
  -5   3   5      254.64      243.26     13.99 o 
  -4   3   5      795.43      771.95     22.63 o 
  -3   3   5       16.19       17.07      1.82 o 
  -2   3   5      312.81      362.30      6.06 o 
  -1   3   5       20.38       29.41      1.52 o 
   0   3   5        3.46        6.00      1.18 o 
   1   3   5       18.61       15.25      1.69 o 
   2   3   5        9.36       13.61      1.51 o 
   3   3   5       73.45       69.04      5.44 o 
   4   3   5        0.00       -0.84      3.76 o 
   5   3   5       19.17       22.41      3.15 o 
   6   3   5       21.18       15.21      3.77 o 
  -9   4   5        0.12       -1.71      2.16 o 
  -8   4   5       27.59       26.17      5.96 o 
  -7   4   5        2.45       -1.68      2.16 o 
  -6   4   5        2.82        1.10      1.59 o 
  -5   4   5       59.98       59.08      7.09 o 
  -4   4   5       82.22       82.19      7.55 o 
  -3   4   5     1959.44     2040.99     19.06 o 
  -2   4   5       13.04       11.99      1.18 o 
  -1   4   5        0.00        0.11      0.37 o 
   0   4   5      619.27      635.05      7.98 o 
   1   4   5       29.91       27.26      2.27 o 
   2   4   5        0.64        1.21      1.07 o 
   3   4   5        3.03        4.48      1.52 o 
   4   4   5       24.19       22.17      2.72 o 
   5   4   5      120.65      119.39     11.74 o 
  -8   5   5       59.11       75.44     10.15 o 
  -7   5   5       19.69       16.79      4.73 o 
  -6   5   5      234.70      239.89     15.46 o 
  -5   5   5      279.45      281.95     15.43 o 
  -4   5   5       72.50       92.33      8.12 o 
  -3   5   5      306.47      319.72     14.03 o 
  -2   5   5      485.99      470.55      5.06 o 
  -1   5   5       14.22       12.71      1.57 o 
   0   5   5      164.80      157.88      2.53 o 
   1   5   5        0.01        0.99      0.79 o 
   2   5   5       86.69       99.53      6.75 o 
   3   5   5        8.07        4.43      1.10 o 
   4   5   5        0.10        3.34      1.85 o 
   5   5   5        7.22        7.06      4.88 o 
  -8   6   5       27.17       28.91      6.52 o 
  -7   6   5        0.70       -0.92      1.65 o 
  -6   6   5      196.06      194.58     14.19 o 
  -5   6   5      318.14      327.90     17.07 o 
  -4   6   5      114.17      115.40      9.52 o 
  -3   6   5       54.70       54.16      6.05 o 
  -2   6   5       47.42       47.25      2.50 o 
  -1   6   5       91.76       99.31      3.01 o 
   0   6   5        5.89        5.29      0.66 o 
   1   6   5      147.87      150.17      3.11 o 
   2   6   5       95.03       96.10      4.48 o 
   3   6   5       23.58       19.64      2.96 o 
   4   6   5        8.35        8.78      3.13 o 
   5   6   5       39.46       36.39      4.67 o 
  -8   7   5      164.74      142.12     14.04 o 
  -7   7   5        8.05        6.89      3.33 o 
  -6   7   5        7.53        9.45      3.54 o 
  -5   7   5       50.02       38.74      6.07 o 
  -4   7   5       40.55       47.25      3.60 o 
  -3   7   5       82.61       73.20      7.16 o 
  -2   7   5      174.81      171.75      4.42 o 
  -1   7   5       22.78       23.50      1.98 o 
   0   7   5      192.90      202.78      3.52 o 
   1   7   5       41.58       40.03      1.77 o 
   2   7   5       32.33       28.99      1.81 o 
   3   7   5        0.23       -0.22      1.78 o 
   4   7   5        1.11        1.76      4.31 o 
   5   7   5        1.19       -0.41      1.44 o 
  -8   8   5       55.98       45.36      8.31 o 
  -7   8   5       31.00       38.03      7.18 o 
  -6   8   5        0.47       -0.87      2.07 o 
  -5   8   5        0.09       -1.73      2.90 o 
  -4   8   5        0.01        1.27      0.57 o 
  -3   8   5      232.67      221.86      7.17 o 
  -2   8   5      216.55      212.08      9.31 o 
  -1   8   5      515.24      483.77      7.91 o 
   0   8   5      319.11      312.17      7.36 o 
   1   8   5        0.01        0.57      0.44 o 
   2   8   5       24.79       22.65      1.97 o 
   3   8   5        1.34        3.11      1.36 o 
   4   8   5        0.03        0.68      4.03 o 
   5   8   5        4.77        7.01      2.16 o 
  -8   9   5        1.47        7.28      4.71 o 
  -7   9   5       45.90       48.80      8.12 o 
  -6   9   5      251.06      210.27     15.56 o 
  -5   9   5       24.96       17.76      4.59 o 
  -4   9   5       32.07       39.18      5.92 o 
  -3   9   5      311.21      302.15      4.51 o 
  -2   9   5       51.52       50.79      4.51 o 
  -1   9   5        5.28        4.16      1.91 o 
   0   9   5        6.04        7.69      1.42 o 
   1   9   5      106.32      106.05      8.28 o 
   2   9   5       85.14       81.68      9.26 o 
   3   9   5       67.76       68.23      5.39 o 
   4   9   5        7.00        4.71      2.01 o 
   5   9   5        1.09        1.33      1.86 o 
  -8  10   5        0.73        1.62      2.74 o 
  -7  10   5      216.49      242.84     18.15 o 
  -6  10   5      105.82       80.03     10.10 o 
  -5  10   5       53.92       52.10      7.55 o 
  -4  10   5      162.37      141.88     11.77 o 
  -3  10   5      111.12      122.32     10.43 o 
  -2  10   5      249.62      260.99     10.36 o 
  -1  10   5       86.43       91.35      6.13 o 
   0  10   5       43.33       35.40      4.13 o 
   1  10   5        7.53        9.29      1.95 o 
   2  10   5        5.70        3.41      3.11 o 
   3  10   5       50.79       51.51      7.98 o 
   4  10   5       21.13       20.33      5.42 o 
  -7  11   5       97.95      101.85     12.11 o 
  -6  11   5       17.92       15.99      4.66 o 
  -5  11   5       28.82       28.19      5.94 o 
  -4  11   5        5.37        7.18      2.80 o 
  -3  11   5      223.37      232.17     10.43 o 
  -2  11   5      248.97      251.28     10.49 o 
  -1  11   5      274.65      268.47     16.24 o 
   0  11   5       30.55       33.89      2.93 o 
   1  11   5      151.66      151.70      6.38 o 
   2  11   5        0.02       -1.39      2.57 o 
   3  11   5       65.90       68.15      9.37 o 
   4  11   5       52.35       51.70      8.57 o 
  -7  12   5        2.75        4.56      2.61 o 
  -6  12   5       13.52        8.72      3.82 o 
  -5  12   5      313.88      299.32     18.80 o 
  -4  12   5       13.93       18.10      4.95 o 
  -3  12   5      223.48      234.92     10.75 o 
  -2  12   5      426.31      414.81     13.92 o 
  -1  12   5      143.42      153.54      8.45 o 
   0  12   5        6.50        5.86      1.38 o 
   1  12   5        0.17        0.36      1.06 o 
   2  12   5       32.06       20.19      4.84 o 
   3  12   5      102.91      110.21     11.73 o 
   4  12   5        1.50        3.08      2.87 o 
  -7  13   5        5.53       10.35      4.26 o 
  -6  13   5        1.67       -0.79      2.96 o 
  -5  13   5       18.25       11.77      4.14 o 
  -4  13   5      168.47      158.80     13.57 o 
  -3  13   5      117.03      117.90      7.85 o 
  -2  13   5       24.90       23.29      3.63 o 
  -1  13   5        0.00        0.86      1.14 o 
   0  13   5        2.45        4.29      1.34 o 
   1  13   5        1.51        3.97      2.95 o 
   2  13   5       20.09       13.73      4.63 o 
   3  13   5        0.36        0.69      2.02 o 
  -6  14   5        0.77        1.21      2.65 o 
  -5  14   5      108.86      113.52     12.36 o 
  -4  14   5        6.18        4.57      3.15 o 
  -3  14   5        1.32        1.52      5.40 o 
  -2  14   5      153.32      159.13      9.18 o 
  -1  14   5      252.27      270.60     11.92 o 
   0  14   5       68.96       67.71      4.62 o 
   1  14   5      158.53      157.99      7.02 o 
   2  14   5       17.54       16.86      4.39 o 
   3  14   5        0.22       -1.29      2.50 o 
  -6  15   5        6.64        8.21      4.48 o 
  -5  15   5       14.77       14.34      4.61 o 
  -4  15   5       12.46        9.79      2.56 o 
  -3  15   5        3.09        0.51      2.02 o 
  -2  15   5       44.61       45.24      5.22 o 
  -1  15   5       35.90       34.12      4.59 o 
   0  15   5       34.48       33.35      3.45 o 
   1  15   5       56.74       47.36      5.45 o 
   2  15   5        2.95        3.30      2.65 o 
  -5  16   5       48.38       64.23      9.76 o 
  -4  16   5        0.82        0.93      1.49 o 
  -3  16   5       61.75       62.00     10.40 o 
  -2  16   5       43.22       34.12      4.49 o 
  -1  16   5      116.38      129.49      8.78 o 
   0  16   5       11.10        9.77      2.09 o 
   1  16   5        9.51       12.14      2.99 o 
   2  16   5        2.85        5.51      2.92 o 
  -4  17   5        0.12        1.54      2.32 o 
  -3  17   5       23.27       18.76      3.63 o 
  -2  17   5        4.03        3.77      1.93 o 
  -1  17   5      108.19      109.87      8.32 o 
   0  17   5        1.45        2.76      1.36 o 
   1  17   5        0.21       -1.85      1.44 o 
  -3  18   5       22.36       27.23      4.31 o 
  -2  18   5       19.76       14.26      3.19 o 
  -1  18   5       60.56       66.58     11.31 o 
   0  18   5       20.11       22.19      3.12 o 
  -8   0   6      260.06      307.71     19.63 o 
  -7   0   6      113.33      108.39     11.04 o 
  -6   0   6     1059.96     1054.91     31.18 o 
  -5   0   6       10.54       10.07      3.15 o 
  -4   0   6      138.31      156.53      9.93 o 
  -3   0   6      389.74      402.29     14.05 o 
  -2   0   6      515.42      557.05      8.54 o 
  -1   0   6      221.89      256.59      5.96 o 
   0   0   6       53.16       63.66      6.51 o 
   1   0   6       43.06       40.90      5.80 o 
   2   0   6      423.91      396.01     18.36 o 
   3   0   6        0.26       10.61      3.80 o 
   4   0   6      103.57       86.11      9.84 o 
   5   0   6       17.43       19.10      5.26 o 
  -8   1   6        0.02       -1.10      1.69 o 
  -7   1   6        4.64        7.01      4.39 o 
  -6   1   6      302.32      282.09     11.50 o 
  -5   1   6       39.93       38.18      3.95 o 
  -4   1   6       20.03       19.78      3.36 o 
  -3   1   6       22.38       22.26      2.39 o 
  -2   1   6      377.66      396.66      5.20 o 
  -1   1   6        2.02        2.48      0.51 o 
   0   1   6       60.29       58.87      4.34 o 
   1   1   6        6.10        7.65      1.73 o 
   2   1   6      602.74      582.64     15.62 o 
   3   1   6      220.04      222.66     10.47 o 
   4   1   6        9.82        8.30      2.64 o 
   5   1   6        1.50       -0.34      1.55 o 
  -8   2   6       33.67       33.51      6.44 o 
  -7   2   6        1.70        2.09      2.58 o 
  -6   2   6     1416.01     1465.59     26.31 o 
  -5   2   6       83.99       92.38      6.06 o 
  -4   2   6       61.38       57.80      4.32 o 
  -3   2   6       48.58       58.11      5.53 o 
  -2   2   6       15.36       14.66      1.16 o 
  -1   2   6        8.45        7.76      0.78 o 
   0   2   6        7.87        7.68      0.96 o 
   1   2   6        6.44        6.88      4.06 o 
   2   2   6      865.30      846.63     18.78 o 
   3   2   6       17.38       24.05      6.39 o 
   4   2   6        5.47        5.99      2.36 o 
   5   2   6        5.27        3.12      1.74 o 
  -8   3   6       40.26       36.99      7.18 o 
  -7   3   6       17.02       20.59      5.40 o 
  -6   3   6       28.35       29.56      5.42 o 
  -5   3   6      542.45      537.56     21.07 o 
  -4   3   6      206.62      199.96     11.75 o 
  -3   3   6        0.03        3.80      1.80 o 
  -2   3   6      322.37      349.24      6.25 o 
  -1   3   6        5.36        4.16      0.62 o 
   0   3   6        0.15        0.51      0.50 o 
   1   3   6        7.79        3.84      0.84 o 
   2   3   6      170.22      181.41      8.75 o 
   3   3   6       60.15       60.11      5.72 o 
   4   3   6        3.48        5.33      1.82 o 
   5   3   6        4.74        4.96      1.68 o 
  -8   4   6        1.32        5.17      3.25 o 
  -7   4   6       39.37       35.82      6.52 o 
  -6   4   6        1.67       -0.12      1.80 o 
  -5   4   6      506.31      479.34     20.23 o 
  -4   4   6      107.54      113.02      5.32 o 
  -3   4   6      103.70      109.15      4.16 o 
  -2   4   6      196.45      213.55      4.93 o 
  -1   4   6      203.29      215.24      4.28 o 
   0   4   6      168.48      159.06      5.00 o 
   1   4   6        0.43        0.89      0.73 o 
   2   4   6       14.09       21.71      3.26 o 
   3   4   6       38.85       47.54      4.89 o 
   4   4   6       19.03       18.25      2.66 o 
   5   4   6        4.29       10.20      2.93 o 
  -8   5   6       66.61       71.51     10.05 o 
  -7   5   6       36.57       30.35      6.23 o 
  -6   5   6        3.24        3.63      2.29 o 
  -5   5   6      147.10      149.92     11.69 o 
  -4   5   6      352.98      340.94     15.98 o 
  -3   5   6       17.65       17.68      1.40 o 
  -2   5   6      304.43      298.31      5.90 o 
  -1   5   6        3.55        3.29      0.58 o 
   0   5   6      528.06      495.25      9.13 o 
   1   5   6      392.78      380.86     13.44 o 
   2   5   6      106.59      101.80      6.50 o 
   3   5   6        4.55        3.03      1.20 o 
   4   5   6        0.00       -1.46      1.18 o 
   5   5   6        0.72       -2.08      1.50 o 
  -8   6   6      147.40      156.24     14.84 o 
  -7   6   6       76.91       91.95     10.49 o 
  -6   6   6       47.83       45.80      7.15 o 
  -5   6   6       13.91       10.64      3.70 o 
  -4   6   6      411.91      384.80     17.44 o 
  -3   6   6      248.17      238.99      7.33 o 
  -2   6   6       10.73       10.69      2.08 o 
  -1   6   6       83.15       79.48      2.85 o 
   0   6   6      236.89      257.16      6.87 o 
   1   6   6       34.24       30.47      2.07 o 
   2   6   6       30.59       28.83      2.24 o 
   3   6   6        0.01       -0.07      1.02 o 
   4   6   6       21.52       19.19      3.50 o 
  -8   7   6       58.98       46.87      8.35 o 
  -7   7   6       39.81       24.19      5.78 o 
  -6   7   6       74.90       81.06      9.56 o 
  -5   7   6      740.79      767.90     27.00 o 
  -4   7   6       77.69       67.60      7.53 o 
  -3   7   6       13.68       14.53      1.67 o 
  -2   7   6      171.74      161.72      5.63 o 
  -1   7   6       26.55       26.46      2.05 o 
   0   7   6      190.71      196.96      3.60 o 
   1   7   6       28.86       32.52      2.64 o 
   2   7   6        9.29        9.37      1.60 o 
   3   7   6       65.60       68.62      5.65 o 
   4   7   6        9.89        9.95      2.36 o 
  -8   8   6        0.45       -1.50      2.57 o 
  -7   8   6       76.42       60.88      9.10 o 
  -6   8   6       31.55       24.56      5.57 o 
  -5   8   6      171.60      163.87     12.83 o 
  -4   8   6        5.03        3.32      1.80 o 
  -3   8   6      139.17      153.13      5.29 o 
  -2   8   6     1245.82     1255.35     12.38 o 
  -1   8   6      155.21      162.26      6.14 o 
   0   8   6      144.37      140.15      3.84 o 
   1   8   6        7.86        8.89      1.43 o 
   2   8   6        4.61        5.90      3.21 o 
   3   8   6        0.88       -0.17      2.03 o 
   4   8   6       12.32       15.68      5.42 o 
  -7   9   6       14.73       16.29      5.41 o 
  -6   9   6       52.75       51.93      7.93 o 
  -5   9   6        2.76        5.31      3.07 o 
  -4   9   6       47.95       45.90      6.75 o 
  -3   9   6      775.48      769.11     18.37 o 
  -2   9   6       74.53       78.79      5.93 o 
  -1   9   6       70.80       75.73      5.55 o 
   0   9   6        1.32        0.49      0.90 o 
   1   9   6       24.92       21.94      3.16 o 
   2   9   6        0.57       -1.79      2.47 o 
   3   9   6       12.02       21.28      5.86 o 
   4   9   6        6.82        1.04      2.45 o 
  -7  10   6        0.35        3.60      2.90 o 
  -6  10   6       39.63       31.20      6.23 o 
  -5  10   6       39.32       56.20      8.06 o 
  -4  10   6        6.09        1.39      1.81 o 
  -3  10   6      130.04      142.61      8.22 o 
  -2  10   6      221.04      235.62     10.28 o 
  -1  10   6       17.72       12.03      2.53 o 
   0  10   6       83.50       80.12      5.95 o 
   1  10   6        4.41        1.25      1.38 o 
   2  10   6        7.12        8.24      3.80 o 
   3  10   6        7.39       14.59      5.03 o 
  -7  11   6       14.87       11.50      4.66 o 
  -6  11   6        2.18        1.12      2.66 o 
  -5  11   6       28.22       20.08      5.15 o 
  -4  11   6       67.17       62.79      8.34 o 
  -3  11   6      218.28      225.69     10.68 o 
  -2  11   6        5.40        8.61      3.64 o 
  -1  11   6      146.43      149.17      8.37 o 
   0  11   6       12.97       17.07      2.99 o 
   1  11   6        0.19       -1.79      1.57 o 
   2  11   6       15.66       13.32      2.57 o 
   3  11   6        0.09        3.33      3.14 o 
  -6  12   6        2.64        0.61      1.74 o 
  -5  12   6       18.53       14.09      4.34 o 
  -4  12   6       26.10       27.76      4.07 o 
  -3  12   6      138.05      138.38     16.04 o 
  -2  12   6       60.01       65.49      9.08 o 
  -1  12   6      254.33      260.27     11.42 o 
   0  12   6       77.09       79.64     12.32 o 
   1  12   6        0.66        0.51      1.65 o 
   2  12   6        0.26        0.97      1.55 o 
   3  12   6        0.06       -3.60      3.39 o 
  -6  13   6       10.06        5.46      3.65 o 
  -5  13   6       90.60       92.35     11.00 o 
  -4  13   6       37.87       34.56      4.66 o 
  -3  13   6      234.52      226.98     11.26 o 
  -2  13   6        0.29        1.41      2.76 o 
  -1  13   6       61.76       58.61      5.80 o 
   0  13   6       16.65       16.32      2.93 o 
   1  13   6       10.10        5.17      1.92 o 
   2  13   6        7.88       11.23      2.71 o 
  -6  14   6       20.69       26.24      6.47 o 
  -5  14   6       26.80       37.82      7.64 o 
  -4  14   6        0.22        1.08      1.52 o 
  -3  14   6       82.49       76.10      6.81 o 
  -2  14   6        4.54        5.23      3.08 o 
  -1  14   6      279.84      294.47     12.96 o 
   0  14   6        9.31       14.81      3.09 o 
   1  14   6        5.79        4.84      2.18 o 
   2  14   6        2.16        2.68      1.62 o 
  -5  15   6       16.04       13.40      4.51 o 
  -4  15   6       29.58       32.91      4.61 o 
  -3  15   6       67.06       78.63     10.08 o 
  -2  15   6       19.01       27.07      4.21 o 
  -1  15   6       31.53       35.72      4.71 o 
   0  15   6      151.94      134.18      9.06 o 
   1  15   6       58.81       51.78      5.69 o 
  -4  16   6       25.69       30.71      4.81 o 
  -3  16   6       19.43       11.24      2.84 o 
  -2  16   6       37.94       38.85      5.10 o 
  -1  16   6        8.62       10.93      3.15 o 
   0  16   6       16.52       24.99      4.28 o 
  -3  17   6        9.55       12.18      5.81 o 
  -2  17   6        8.07        4.79      2.17 o 
  -1  17   6        3.67        7.95      2.84 o 
  -8   1   7        0.10        3.28      1.90 o 
  -7   1   7       42.56       37.88      4.66 o 
  -6   1   7      170.55      166.78      8.97 o 
  -5   1   7        0.04       -0.42      1.19 o 
  -4   1   7       18.99       19.27      2.64 o 
  -3   1   7      142.35      149.46      4.64 o 
  -2   1   7        1.49        2.35      0.79 o 
  -1   1   7       68.78       72.92      3.01 o 
   0   1   7        0.88        1.31      0.98 o 
   1   1   7        3.14        4.32      1.73 o 
   2   1   7        0.75        1.30      1.41 o 
   3   1   7        3.92        4.87      2.38 o 
   4   1   7        1.70        1.51      1.61 o 
  -8   2   7       48.34       45.62      8.01 o 
  -7   2   7      120.69      115.80     11.66 o 
  -6   2   7      101.19       96.09      6.93 o 
  -5   2   7      285.52      301.40     11.04 o 
  -4   2   7       63.93       56.90      6.28 o 
  -3   2   7        5.92        4.50      1.66 o 
  -2   2   7       14.12       10.44      1.40 o 
  -1   2   7       39.64       35.06      2.33 o 
   0   2   7       43.59       41.84      4.02 o 
   1   2   7       67.36       69.26      7.75 o 
   2   2   7        4.41        7.17      2.07 o 
   3   2   7      176.48      175.33     10.20 o 
   4   2   7        8.99       13.35      3.21 o 
  -8   3   7       17.19       23.50      6.13 o 
  -7   3   7        2.94        1.09      1.84 o 
  -6   3   7      324.71      320.32     17.83 o 
  -5   3   7     1012.03     1019.86     29.48 o 
  -4   3   7        3.17        0.27      1.18 o 
  -3   3   7       95.27       94.75      4.47 o 
  -2   3   7       51.21       52.89      3.76 o 
  -1   3   7      285.15      285.43      6.89 o 
   0   3   7       21.24       13.40      2.50 o 
   1   3   7       34.46       34.97      3.95 o 
   2   3   7       60.70       67.11      5.76 o 
   3   3   7      103.31       97.95      7.56 o 
   4   3   7        1.58        5.01      2.08 o 
  -8   4   7       27.60       29.60      6.90 o 
  -7   4   7        1.48        1.44      2.42 o 
  -6   4   7       32.90       33.48      6.07 o 
  -5   4   7      203.14      221.40     14.09 o 
  -4   4   7        0.00       -1.32      1.57 o 
  -3   4   7       15.05       15.07      1.92 o 
  -2   4   7       92.98       91.51      4.23 o 
  -1   4   7       12.23       11.81      1.59 o 
   0   4   7      129.79      144.42      7.30 o 
   1   4   7       60.70       58.41      5.06 o 
   2   4   7       30.22       29.95      3.88 o 
   3   4   7       42.59       56.58      5.64 o 
   4   4   7       35.37       34.56      3.89 o 
  -8   5   7      116.86      123.79     13.49 o 
  -7   5   7       88.11       91.47     10.66 o 
  -6   5   7       65.10       69.26      8.69 o 
  -5   5   7      112.34      109.49     10.14 o 
  -4   5   7        0.02        0.21      1.69 o 
  -3   5   7      290.26      297.58      7.87 o 
  -2   5   7        0.04       -0.12      0.66 o 
  -1   5   7       80.15       65.29      3.51 o 
   0   5   7      424.04      420.98      8.82 o 
   1   5   7      249.81      255.75     10.26 o 
   2   5   7        1.29        3.55      1.62 o 
   3   5   7       13.35       18.48      2.62 o 
  -8   6   7        0.17        0.34      3.00 o 
  -7   6   7       17.85       19.51      5.15 o 
  -6   6   7        0.51       -2.44      2.49 o 
  -5   6   7        0.81        5.30      2.94 o 
  -4   6   7      298.93      304.49      9.61 o 
  -3   6   7      192.02      192.82      6.31 o 
  -2   6   7       21.90       25.34      2.25 o 
  -1   6   7       17.66       18.15      1.93 o 
   0   6   7       72.76       73.25      3.84 o 
   1   6   7        8.14       11.58      2.40 o 
   2   6   7        3.38        5.36      1.67 o 
   3   6   7       13.08       11.32      2.68 o 
  -7   7   7        0.88        0.26      1.86 o 
  -6   7   7       28.55       14.65      4.70 o 
  -5   7   7        0.95        0.05      2.01 o 
  -4   7   7      149.86      160.91      6.81 o 
  -3   7   7      124.37      122.58      4.95 o 
  -2   7   7        0.32       -0.51      0.72 o 
  -1   7   7      340.94      345.17      8.09 o 
   0   7   7      100.90       92.16      5.75 o 
   1   7   7       49.28       57.97      8.25 o 
   2   7   7        2.77        3.78      2.46 o 
   3   7   7       14.66        5.64      3.50 o 
  -7   8   7       20.43       13.43      4.63 o 
  -6   8   7        4.61        2.64      2.36 o 
  -5   8   7        3.90        3.67      2.74 o 
  -4   8   7       35.96       31.87      3.94 o 
  -3   8   7       40.88       40.92      4.31 o 
  -2   8   7        2.29        1.05      1.34 o 
  -1   8   7      175.62      166.58      8.24 o 
   0   8   7        6.27        8.27      1.86 o 
   1   8   7       46.13       52.73      8.23 o 
   2   8   7        0.29        1.54      2.05 o 
   3   8   7       14.53       14.62      4.83 o 
  -7   9   7        7.88        8.88      4.86 o 
  -6   9   7       54.19       76.49      9.72 o 
  -5   9   7        3.07        4.59      2.43 o 
  -4   9   7        2.35        1.48      1.24 o 
  -3   9   7      113.25       95.85      9.49 o 
  -2   9   7      120.86      135.91      7.93 o 
  -1   9   7       48.68       43.03      9.09 o 
   0   9   7        7.87        3.91      3.90 o 
   1   9   7        8.59       14.38      4.73 o 
   2   9   7       44.10       48.57      8.05 o 
   3   9   7        1.41        0.06      2.18 o 
  -7  10   7        0.08        0.59      2.04 o 
  -6  10   7        0.06        1.37      2.87 o 
  -5  10   7        5.67        6.88      3.51 o 
  -4  10   7        0.00       -2.85      3.63 o 
  -3  10   7       25.48       20.85      3.43 o 
  -2  10   7      977.53     1033.31     22.30 o 
  -1  10   7       11.62       10.48      2.45 o 
   0  10   7        8.50        4.78      1.58 o 
   1  10   7        2.45        1.59      1.56 o 
   2  10   7        9.38       10.95      4.72 o 
  -6  11   7       63.84       62.77      8.94 o 
  -5  11   7       20.34       14.02      4.50 o 
  -4  11   7       93.28       96.46      7.46 o 
  -3  11   7      328.06      331.13     13.29 o 
  -2  11   7        8.62       10.96      4.16 o 
  -1  11   7       40.01       46.30      4.85 o 
   0  11   7       46.73       47.75      4.93 o 
   1  11   7       34.44       45.32      7.75 o 
   2  11   7       63.91       59.37      9.30 o 
  -6  12   7       17.69       25.00      6.01 o 
  -5  12   7        2.45       -2.91      3.05 o 
  -4  12   7        0.28        1.02      3.50 o 
  -3  12   7       15.35       20.76      3.65 o 
  -2  12   7      238.58      230.08     11.31 o 
  -1  12   7        9.68       10.25      2.65 o 
   0  12   7       21.35       16.07      3.06 o 
   1  12   7        3.61        4.21      2.25 o 
  -5  13   7       17.56       22.57      4.34 o 
  -4  13   7       38.12       41.59      7.62 o 
  -3  13   7      179.33      181.44     10.46 o 
  -2  13   7       16.69       18.28      3.39 o 
  -1  13   7        0.46       -0.15      2.72 o 
   0  13   7        0.92        0.29      1.38 o 
   1  13   7        6.02        9.96      4.41 o 
  -4  14   7       13.77       10.02      2.74 o 
  -3  14   7        0.98        4.70      2.13 o 
  -2  14   7        3.20       -0.41      1.29 o 
  -1  14   7       57.30       57.84      9.21 o 
   0  14   7       21.29       26.18      6.96 o 
  -3  15   7        9.25        6.30      2.47 o 
  -2  15   7        1.71       -0.10      2.40 o 
  -1  15   7       15.55       24.03      4.14 o 
  -8   0   8      103.86      110.70     12.28 o 
  -7   0   8       49.31       30.33      5.98 o 
  -6   0   8      213.57      227.18     14.83 o 
  -5   0   8       10.06        5.17      2.46 o 
  -4   0   8       90.24       85.63      5.58 o 
  -3   0   8      282.54      238.58      8.48 o 
  -2   0   8       60.54       64.57      7.15 o 
  -1   0   8       36.10       37.89      5.81 o 
   0   0   8      141.65      131.59     10.95 o 
   1   0   8       55.52       50.97      7.27 o 
   2   0   8       29.73       30.16      6.14 o 
   3   0   8       16.04        8.39      3.53 o 
  -7   1   8       68.71       68.85      6.38 o 
  -6   1   8       76.75       69.48     15.38 o 
  -5   1   8       39.27       30.35      3.54 o 
  -4   1   8       24.12       24.76      2.19 o 
  -3   1   8       13.44       11.78      1.74 o 
  -2   1   8        3.93       12.78      4.58 o 
  -1   1   8      184.57      196.51      8.99 o 
   0   1   8        1.14        4.78      1.84 o 
   1   1   8        9.94       18.06      3.33 o 
   2   1   8      107.01      104.09      7.71 o 
   3   1   8        0.91        3.31      3.69 o 
  -7   2   8        1.38        2.61      2.44 o 
  -6   2   8       51.50       53.26      7.60 o 
  -5   2   8      157.16      194.34     12.90 o 
  -4   2   8      248.42      256.01      8.08 o 
  -3   2   8       68.89       60.35      3.71 o 
  -2   2   8        2.35       -0.05      1.31 o 
  -1   2   8      221.60      220.50      9.50 o 
   0   2   8       83.29       77.51      5.89 o 
   1   2   8        5.86        4.40      3.27 o 
   2   2   8       30.95       25.23      3.80 o 
   3   2   8       26.46       27.08      4.39 o 
  -7   3   8        0.80        0.98      1.78 o 
  -6   3   8        0.82        0.23      2.20 o 
  -5   3   8      104.86      116.75     10.12 o 
  -4   3   8       47.24       45.26      3.48 o 
  -3   3   8       29.07       30.15      2.70 o 
  -2   3   8        7.14        6.33      1.73 o 
  -1   3   8        0.04        1.35      1.41 o 
   0   3   8        2.02        2.79      1.55 o 
   1   3   8        2.92        1.38      1.76 o 
   2   3   8       10.40       15.39      3.17 o 
  -7   4   8        8.78        8.32      3.14 o 
  -6   4   8       28.66       23.46      5.03 o 
  -5   4   8      611.34      634.09     23.90 o 
  -4   4   8        0.98        3.20      1.28 o 
  -3   4   8        5.70        5.68      1.28 o 
  -2   4   8       42.47       45.06      4.13 o 
  -1   4   8        0.67        3.02      2.08 o 
   0   4   8        7.73        4.92      3.25 o 
   1   4   8       68.68       64.39      5.70 o 
   2   4   8       42.66       42.63      5.03 o 
  -7   5   8        9.53        3.14      1.76 o 
  -6   5   8        3.79        3.01      3.02 o 
  -5   5   8        7.21        3.91      2.50 o 
  -4   5   8       56.63       60.83      3.98 o 
  -3   5   8        4.02        6.70      1.38 o 
  -2   5   8        3.74        3.43      1.10 o 
  -1   5   8       61.38       58.93      4.80 o 
   0   5   8        1.14        1.71      2.17 o 
   1   5   8        3.60        2.61      2.60 o 
   2   5   8        3.05        4.11      3.14 o 
  -7   6   8        0.57        5.07      2.87 o 
  -6   6   8       14.91       12.10      3.82 o 
  -5   6   8       92.86      103.37     10.18 o 
  -4   6   8      160.21      142.49      8.23 o 
  -3   6   8      152.03      171.52      8.57 o 
  -2   6   8        5.97        5.95      1.74 o 
  -1   6   8        3.38        2.49      2.53 o 
   0   6   8       75.55       84.22     10.00 o 
   1   6   8        4.95       -0.19      1.97 o 
   2   6   8        0.11        2.87      2.95 o 
  -7   7   8       21.98       16.53      5.13 o 
  -6   7   8      109.18      101.70     11.04 o 
  -5   7   8       11.10        7.68      3.09 o 
  -4   7   8        8.16       10.96      2.51 o 
  -3   7   8       13.05       17.56      2.98 o 
  -2   7   8       17.95       15.79      3.21 o 
  -1   7   8       24.16       36.46      6.58 o 
   0   7   8       69.75       68.34      8.97 o 
   1   7   8        0.10       -1.51      2.61 o 
   2   7   8       18.23       14.85      5.00 o 
  -6   8   8       88.16       85.52     10.34 o 
  -5   8   8      199.61      212.32     11.01 o 
  -4   8   8        1.80        3.16      2.53 o 
  -3   8   8        0.54        1.81      1.42 o 
  -2   8   8       80.25       88.55      6.37 o 
  -1   8   8        2.26        2.89      3.56 o 
   0   8   8       67.81       67.91      9.34 o 
   1   8   8        8.56        4.87      2.24 o 
   2   8   8       76.46       88.48     11.37 o 
  -6   9   8        7.37        6.72      2.82 o 
  -5   9   8        0.03        1.54      1.63 o 
  -4   9   8        2.80        1.14      1.23 o 
  -3   9   8        4.78        2.32      1.46 o 
  -2   9   8       28.70       25.80      3.69 o 
  -1   9   8       47.49       47.89      7.81 o 
   0   9   8        7.01       -0.51      2.37 o 
   1   9   8       10.61        8.21      3.80 o 
  -6  10   8        3.72        4.28      3.37 o 
  -5  10   8       30.30       24.87      4.00 o 
  -4  10   8        3.20        4.07      1.67 o 
  -3  10   8       19.82       21.65      5.28 o 
  -2  10   8      249.91      271.79     20.62 o 
  -1  10   8       33.82       42.96      7.55 o 
   0  10   8        6.27        6.47      2.91 o 
   1  10   8        5.37        8.83      3.99 o 
  -5  11   8       12.60       14.57      3.18 o 
  -4  11   8       53.69       48.44      5.55 o 
  -3  11   8       21.70       28.80      4.18 o 
  -2  11   8       10.96       10.06      3.52 o 
  -1  11   8        0.99        5.03      3.92 o 
   0  11   8        6.74       15.54      5.72 o 
  -4  12   8       17.19       22.34      3.90 o 
  -3  12   8       15.67       19.68      3.56 o 
  -2  12   8        2.03        0.76      1.58 o 
  -1  12   8       55.78       47.82      8.31 o 
   0  12   8        0.00       -0.60      2.53 o 
  -3  13   8       42.39       44.43      5.36 o 
  -2  13   8       15.88       11.92      2.88 o 
  -7   1   9        2.46       -1.53      2.82 o 
  -6   1   9       70.28       58.66      7.58 o 
  -5   1   9        0.69        1.62      1.08 o 
  -4   1   9        4.41        5.28      1.99 o 
  -3   1   9       27.06       26.29      3.52 o 
  -2   1   9       22.62       13.83      3.05 o 
  -1   1   9        5.18        7.77      2.35 o 
   0   1   9       28.41       28.37      3.94 o 
   1   1   9        0.20        0.83      1.41 o 
  -6   2   9        9.74       10.19      3.69 o 
  -5   2   9       14.40       13.14      4.22 o 
  -4   2   9      117.62      126.54      7.68 o 
  -3   2   9        0.04        3.34      7.50 o 
  -2   2   9       33.36       27.41      3.80 o 
  -1   2   9        3.94        0.91      2.13 o 
   0   2   9        3.17        5.95      3.17 o 
   1   2   9        0.02        0.84      1.42 o 
  -6   3   9       36.56       54.53      7.75 o 
  -5   3   9        2.21        2.60      1.16 o 
  -4   3   9        1.65        6.54      1.95 o 
  -3   3   9       88.42       93.09      6.43 o 
  -2   3   9       30.58       26.77      3.52 o 
  -1   3   9       67.70       62.37      5.43 o 
   0   3   9        3.31        4.36      1.66 o 
   1   3   9        6.64        5.50      1.78 o 
  -6   4   9       24.80       18.37      4.74 o 
  -5   4   9        3.82        3.56      1.63 o 
  -4   4   9       59.42       69.94      8.93 o 
  -3   4   9       23.01       27.08      5.76 o 
  -2   4   9        7.62       12.06      4.13 o 
  -1   4   9       29.77       27.75      5.85 o 
   0   4   9        0.86       -1.54      2.25 o 
   1   4   9        9.36        8.79      3.61 o 
  -6   5   9        5.29        1.04      2.14 o 
  -5   5   9      134.25      136.22      8.55 o 
  -4   5   9       20.67       23.73      5.44 o 
  -3   5   9       59.45       58.92      8.31 o 
  -2   5   9        8.73        7.58      3.30 o 
  -1   5   9       42.81       51.00      7.69 o 
   0   5   9       17.90       17.47      4.84 o 
   1   5   9        8.85        6.22      3.24 o 
  -6   6   9        0.07        7.08      3.57 o 
  -5   6   9        1.90        1.06      1.90 o 
  -4   6   9        0.22       -1.22      2.44 o 
  -3   6   9       43.50       46.05      7.43 o 
  -2   6   9       25.99       23.72      5.15 o 
  -1   6   9        0.09       -1.89      1.86 o 
   0   6   9       23.99       38.03      7.35 o 
  -5   7   9       15.84       15.50      3.12 o 
  -4   7   9        7.47        4.40      3.41 o 
  -3   7   9        2.48       12.83      4.63 o 
  -2   7   9        9.11       12.81      4.47 o 
  -1   7   9       86.63       85.31     10.50 o 
   0   7   9        7.26       10.74      4.24 o 
  -5   8   9        4.15        1.91      1.88 o 
  -4   8   9        8.42       12.06      2.99 o 
  -3   8   9        3.42       -0.83      2.06 o 
  -2   8   9       19.95       18.00      5.20 o 
  -1   8   9        2.68        7.63      3.67 o 
   0   8   9       26.10       26.60      6.20 o 
  -4   9   9       54.50       59.16      5.94 o 
  -3   9   9       24.16       20.95      5.37 o 
  -2   9   9       12.98       11.44      4.15 o 
  -1   9   9       11.73       13.40      5.05 o 
  -3  10   9        5.78        3.16      2.77 o 
  -2  10   9       27.68       29.88      6.97 o 
  -5   0  10        2.94        4.32      3.07 o 
  -4   0  10       68.22       67.81      8.41 o 
  -3   0  10       19.07       17.13      4.51 o 
  -2   0  10        4.09        1.20      1.95 o 
  -1   0  10       11.74        7.31      2.85 o 
  -5   1  10       81.49       76.36      6.43 o 
  -4   1  10       10.71       20.04      5.99 o 
  -3   1  10        1.96        0.57      1.33 o 
  -2   1  10        4.49       -0.12      1.64 o 
  -1   1  10       36.35       38.20      4.68 o 
  -5   2  10       24.42       22.65      5.54 o 
  -4   2  10      116.49      140.33     12.63 o 
  -3   2  10        0.20       -1.30      1.93 o 
  -2   2  10        2.61        0.88      1.80 o 
  -4   3  10       38.51       37.49      6.75 o 
  -3   3  10        3.77        2.16      2.73 o 
  -2   3  10        2.80        1.16      2.12 o 
  -4   4  10      117.02      125.33     12.51 o 
  -3   4  10        1.18       -1.23      2.40 o 
  -2   4  10        0.09       -2.32      2.63 o 
  -3   5  10       56.51       65.05      9.24 o 
                                                 
